# Supplementary material for: HIF-1α-induced expression of m6A reader YTHDF1 drives hypoxia-induced autophagy and malignancy of hepatocellular carcinoma by promoting ATG2A and ATG14 translation
Source: Signal Transduct Target Ther. 2021 Feb 23;6:76. doi: 10.1038/s41392-020-00453-8 (PMC7900110; doi:10.1038/s41392-020-00453-8)
Supplement: Supplementary file 2 — Supplementary Table 1 [file 41392_2020_453_MOESM2_ESM.xlsx]

## Sheet: Sheet1
Correlations between regulated m6A gene expression and autophagic flux in the HCC cell lines
	Autophagy	YTHDF1	WTAP	KIAA1429	FTO	EIF3	IGF2BP1	YTHDF3	METTL3	YTHDC1	HNRNPA2B1	IGF2BP3	HNRNPC	YTHDF2	VIRMA	ALKBH5	YTHDC2	IGF2BP2	RBM15	ZC3H13	METTL14
Autophagy	1	0.68	0.41	0.23	0.31	0.25	0.21	0.19	0.17	0.12	0.09	0.04	0.01	-0.08	-0.12	-0.16	-0.21	-0.24	-0.28	-0.29	-0.31
YTHDF1	0.68	1	0.6	0.095	0.46	0.58	0.29	0.44	0.61	0.7	0.69	0.41	0.64	0.62	0.22	0.48	0.51	0.32	0.54	0.31	0.43
WTAP	0.41	0.6	1	0.074	0.47	0.55	0.25	0.47	0.46	0.66	0.71	0.51	0.55	0.6	-0.2	0.32	0.4	0.18	0.53	0.31	0.38
KIAA1429	0.23	0.095	0.074	1	-0.2	-0.15	0.23	0.1	0.2	-0.1	0.13	0.11	0.24	0.11	-0.28	-0.087	-0.23	0.2	0.0091	-0.23	-0.25
FTO	0.31	0.46	0.47	-0.2	1	0.61	0.12	0.47	0.4	0.6	0.51	0.24	0.36	0.53	-0.17	0.28	0.55	0.0076	0.49	0.49	0.57
EIF3	0.25	0.58	0.55	-0.15	0.61	1	0.27	0.65	0.48	0.68	0.61	0.44	0.51	0.55	0.32	0.28	0.67	0.27	0.51	0.47	0.67
IGF2BP1	0.21	0.29	0.25	0.23	0.12	0.27	1	0.1	0.37	0.14	0.32	0.45	0.26	0.21	0.15	0.24	-0.1	0.52	0.1	-0.18	0.02
YTHDF3	0.19	0.44	0.47	0.1	0.47	0.65	0.1	1	0.41	0.56	0.45	0.28	0.4	0.49	0.22	0.3	0.52	0.14	0.46	0.4	0.5
METTL3	0.17	0.61	0.46	0.2	0.4	0.48	0.37	0.41	1	0.54	0.66	0.37	0.6	0.52	0.29	0.32	0.38	0.36	0.47	0.3	0.41
YTHDC1	0.12	0.7	0.66	-0.1	0.6	0.68	0.14	0.56	0.54	1	0.75	0.43	0.69	0.64	0.45	0.29	0.67	0.25	0.65	0.55	0.66
HNRNPA2B1	0.09	0.69	0.71	0.13	0.51	0.61	0.32	0.45	0.66	0.75	1	0.55	0.78	0.74	0.66	0.37	0.56	0.31	0.64	0.39	0.52
IGF2BP3	0.04	0.41	0.51	0.11	0.24	0.44	0.45	0.28	0.37	0.43	0.55	1	0.48	0.49	0.3	0.17	0.3	0.31	0.43	0.2	0.33
HNRNPC	0.01	0.64	0.55	0.24	0.36	0.51	0.26	0.4	0.6	0.69	0.78	0.48	1	0.64	0.45	0.31	0.42	0.4	0.58	0.33	0.41
YTHDF2	-0.08	0.62	0.6	0.11	0.53	0.55	0.21	0.49	0.52	0.64	0.74	0.49	0.64	1	0.45	0.36	0.48	0.14	0.66	0.35	0.5
VIRMA	-0.12	0.22	-0.2	-0.28	-0.17	0.32	0.15	0.22	0.29	0.45	0.66	0.3	0.45	0.45	1	-0.2	-0.18	0.3	0.35	-0.28	-0.3
ALKBH5	-0.16	0.48	0.32	-0.087	0.28	0.28	0.24	0.3	0.32	0.29	0.37	0.17	0.31	0.36	-0.2	1	0.15	0.2	0.3	0.1	0.23
YTHDC2	-0.21	0.51	0.4	-0.23	0.55	0.67	-0.1	0.52	0.38	0.67	0.56	0.3	0.42	0.48	-0.18	0.15	1	0.076	0.52	0.49	0.63
IGF2BP2	-0.24	0.32	0.18	0.2	0.0076	0.27	0.52	0.14	0.36	0.25	0.31	0.31	0.4	0.14	0.3	0.2	0.076	1	0.15	0.05	0.02
RBM15	-0.28	0.54	0.53	0.0091	0.49	0.51	0.1	0.46	0.47	0.65	0.64	0.43	0.58	0.66	0.35	0.3	0.52	0.15	1	0.35	0.59
ZC3H13	-0.29	0.31	0.31	-0.23	0.49	0.47	-0.18	0.4	0.3	0.55	0.39	0.2	0.33	0.35	-0.28	0.1	0.49	0.05	0.35	1	0.52
METTL14	-0.31	0.43	0.38	-0.25	0.57	0.67	0.02	0.5	0.41	0.66	0.52	0.33	0.41	0.5	-0.3	0.23	0.63	0.02	0.59	0.52	1
