# Supplementary material for: HIF-1α-induced expression of m6A reader YTHDF1 drives hypoxia-induced autophagy and malignancy of hepatocellular carcinoma by promoting ATG2A and ATG14 translation
Source: Signal Transduct Target Ther. 2021 Feb 23;6:76. doi: 10.1038/s41392-020-00453-8 (PMC7900110; doi:10.1038/s41392-020-00453-8)
Supplement: Supplementary file 5 — Supplementary Table 4 [file 41392_2020_453_MOESM5_ESM.xlsx]

## Sheet: Sheet1
Methylated RNA immunoprecipitation sequencing (MeRIP-seq) of hypoxic SMMC7721 cells
ensembl_gene_id	chr	strand	chromStart	chromEnd	lg.p	lg.fdr	fold_enrchment	class	external_gene_name	gene_biotype	SingeSite(motif: GGAC)	SS_Number
ENSG00000084674	2	-	21007906	21012430	-3400	#NAME?	10100	CDS	APOB	protein_coding	21011663,21011574,21010884,21010835,21009411,21009288,21009205,21009082,21008769,21008172,21008104,21008012,21007994,	13
ENSG00000245532	11	+	65423129	65424649	-2520	#NAME?	8100	exon	NEAT1	lincRNA	65423645,65423759,65423942,	3
ENSG00000245532	11	+	65423157	65424626	-2500	#NAME?	8050	exon	NEAT1	lincRNA	65423408,65423567,65423597,65423645,65423759,65423942,	6
ENSG00000171236	19	-	4537810	4539997	#NAME?	#NAME?	5210	CDS	LRG1	protein_coding	4539489,4539408,4539207,4539129,4539120,4539051,	6
ENSG00000116285	1	-	8013088	8014404	#NAME?	#NAME?	3440	exon	ERRFI1	protein_coding	8014287,8013984,8013843,8013385,	4
ENSG00000257017	16	+	72059776	72061025	-7630	#NAME?	3230	exon	HP	protein_coding	72060163,72060768,72060858,72060953,72060963,	5
ENSG00000132693	1	-	159712288	159712941	-4270	#NAME?	3220	three_prime_utr	CRP	protein_coding	159712675,159712579,159712545,159712496,159712483,159712437,159712330,	7
ENSG00000182326	12	+	7069894	7070763	-966	#NAME?	3020	CDS	C1S	protein_coding	7070149,7070209,7070271,7070278,7070475,7070564,7070646,	7
ENSG00000084674	2	-	21001458	21002447	-2740	#NAME?	2500	CDS	APOB	protein_coding	21002233,21002163,21001578,	3
ENSG00000104635	8	+	22419598	22420018	-734	#NAME?	2370	three_prime_utr	SLC39A14	protein_coding	22419679,22419720,22419762,	3
ENSG00000143878	2	+	20447103	20448378	-686	#NAME?	2210	exon	RHOB	protein_coding	20447547,20447610,20447640,20447658,20447691,20447724,20447733,20448105,20448153,20448206,	10
ENSG00000108848	17	+	50743781	50749304	-607	#NAME?	1960	CDS	LUC7L3	protein_coding	50745963,50746669,50749239,50749262,	4
ENSG00000221869	8	-	47736938	47737655	-592	#NAME?	1910	three_prime_utr	CEBPD	protein_coding	47737558,47737393,47737328,47737189,47737159,	5
ENSG00000136872	9	-	101421384	101421893	-516	#NAME?	1430	three_prime_utr	ALDOB	protein_coding	101421881,101421621,	2
ENSG00000132703	1	+	159588237	159588865	-385	#NAME?	1230	CDS	APCS	protein_coding	159588426,159588574,159588643,	3
ENSG00000096384	6	+	44250063	44250558	-443	#NAME?	1130	CDS	HSP90AB1	protein_coding	44250509,	1
ENSG00000198695	MT	-	14235	14673	-411	#NAME?	1090	CDS	MT-ND6	protein_coding		0
ENSG00000198938	MT	+	9206	9410	-326	#NAME?	1050	CDS	MT-CO3	protein_coding		0
ENSG00000165507	10	-	44977250	44977936	-322	-320	1040	CDS	C10orf10	protein_coding	44977867,44977723,44977714,44977669,44977655,44977612,44977496,	7
ENSG00000125148	16	+	56608552	56608700	-310	-308	1010	exon	MT2A	protein_coding		0
ENSG00000082641	17	+	48058917	48060024	-310	-308	1000	CDS	NFE2L1	protein_coding	48059075,48059144,48059351,48059384,48059511,48059555,48059627,48059697,48059703,48059709,48059715,48059728,48059858,48059963,	14
ENSG00000198727	MT	+	14746	14922	-304	-302	986	CDS	MT-CYB	protein_coding	14889,	1
ENSG00000115306	2	+	54649618	54649919	-540	#NAME?	968	CDS	SPTBN1	protein_coding	54649678,54649718,54649879,	3
ENSG00000182871	21	+	45455617	45456067	-272	-270	882	CDS	COL18A1	protein_coding	45455639,45455804,45455831,45456025,	4
ENSG00000084674	2	-	21005540	21007248	#NAME?	#NAME?	813	CDS	APOB	protein_coding	21007135,21005867,	2
ENSG00000139793	13	+	97276077	97276347	-248	-246	807	five_prime_utr	MBNL2	protein_coding	97276101,	1
ENSG00000198840	MT	+	10058	10404	-475	#NAME?	772	CDS	MT-ND3	protein_coding		0
ENSG00000237988	6	+	29555832	29556253	-3640	#NAME?	671	exon	OR2I1P	transcribed_unprocessed_pseudogene	29556052,	1
ENSG00000204681	6	-	29555837	29556257	-3610	#NAME?	671	CDS	GABBR1	protein_coding	29556238,	1
ENSG00000213886	6	-	29555837	29556249	-3640	#NAME?	671	CDS	UBD	protein_coding	29556238,	1
ENSG00000148702	10	+	113588312	113588793	-206	-204	669	three_prime_utr	HABP2	protein_coding	113588384,113588443,113588465,	3
ENSG00000155660	7	-	149003716	149004015	-203	-201	662	CDS	PDIA4	protein_coding	149003981,149003903,149003811,	3
ENSG00000163755	3	+	149173522	149173732	-202	-200	658	three_prime_utr	HPS3	protein_coding		0
ENSG00000157131	1	+	56917564	56918102	-202	-200	656	three_prime_utr	C8A	protein_coding	56917726,56917737,	2
ENSG00000101076	20	+	44429652	44430012	-199	-197	649	three_prime_utr	HNF4A	protein_coding	44429764,44429896,44429973,	3
ENSG00000140093	14	-	94289904	94290383	-193	-191	629	CDS	SERPINA10	protein_coding	94290153,	1
ENSG00000260032	20	-	36050659	36050930	-190	-188	619	exon	NORAD	lincRNA	36050852,36050690,	2
ENSG00000198734	1	-	169541292	169542192	-175	-173	570	CDS	F5	protein_coding	169541951,	1
ENSG00000168264	1	-	234607018	234608449	-172	-170	562	CDS	IRF2BP2	protein_coding	234608200,234607982,234607950,234607890,	4
ENSG00000105697	19	+	35282491	35282819	-172	-170	561	exon	HAMP	protein_coding	35282557,35282770,35282807,	3
ENSG00000115363	2	-	75492964	75493501	-171	-169	558	three_prime_utr	EVA1A	protein_coding	75493474,75493426,75493379,75493262,75493224,75493176,75493114,	7
ENSG00000044574	9	-	125236403	125237149	-174	-172	550	CDS	HSPA5	protein_coding	125236553,	1
ENSG00000147872	9	-	19116174	19116444	-164	-162	535	CDS	PLIN2	protein_coding	19116312,19116294,	2
ENSG00000179218	19	+	12943743	12944161	-679	#NAME?	535	three_prime_utr	CALR	protein_coding	12943809,12943827,12943857,12943902,12943935,	5
ENSG00000171223	19	+	12792658	12793047	-157	-155	514	three_prime_utr	JUNB	protein_coding	12792663,12792802,12792836,12792852,12792913,12792940,	6
ENSG00000187193	16	+	56683929	56684166	-231	-229	501	exon	MT1X	protein_coding	56684019,56684056,	2
ENSG00000173334	8	+	125436066	125436456	-150	-148	491	CDS	TRIB1	protein_coding	125436126,125436148,125436191,125436248,125436442,	5
ENSG00000251562	11	+	65498990	65500940	-13200	#NAME?	482	exon	MALAT1	lincRNA	65499365,65500174,65500275,65500337,65500371,65500480,65500884,	7
ENSG00000052802	4	+	165341788	165342117	-141	-139	461	three_prime_utr	MSMO1	protein_coding		0
ENSG00000099937	22	+	20779625	20780131	-140	-138	457	CDS	SERPIND1	protein_coding		0
ENSG00000053254	14	-	89412133	89412374	-135	-133	440	CDS	FOXN3	protein_coding	89412211,89412205,	2
ENSG00000096696	6	+	7579984	7581512	-130	-128	426	CDS	DSP	protein_coding	7580103,7580154,7580837,7580847,7580936,7581102,7581137,7581400,7581414,7581476,	10
ENSG00000177606	1	-	58781747	58782378	-127	-125	417	three_prime_utr	JUN	protein_coding	58781941,58781894,58781828,58781797,58781764,	5
ENSG00000099860	19	+	2477516	2478229	-126	-124	413	exon	GADD45B	protein_coding	2477715,2477837,2477859,2478078,	4
ENSG00000198888	MT	+	3306	3665	-460	#NAME?	389	CDS	MT-ND1	protein_coding		0
ENSG00000110245	11	+	116832832	116833042	-113	-111	369	three_prime_utr	APOC3	protein_coding	116832846,116832978,	2
ENSG00000142089	11	-	319698	320150	-110	-108	360	CDS	IFITM3	protein_coding	320105,	1
ENSG00000117601	1	-	173914648	173915166	-109	-107	357	CDS	SERPINC1	protein_coding	173915082,173914976,173914946,173914922,	4
ENSG00000103569	15	+	58183964	58184653	-109	-107	357	three_prime_utr	AQP9	protein_coding	58184097,58184259,	2
ENSG00000268230	19	-	58350649	58352372	-108	-106	355	exon	AC012313.3	processed_transcript	58351601,58351438,58350684,	3
ENSG00000135744	1	-	230706170	230714119	-107	-106	353	CDS	AGT	protein_coding	230710032,230709834,230709786,230709570,230709471,	5
ENSG00000109181	4	+	68816022	68816231	-104	-102	342	CDS	UGT2B10	protein_coding	68816034,	1
ENSG00000073849	3	+	187075652	187076101	-103	-101	338	exon	ST6GAL1	protein_coding	187075747,187075788,187075940,	3
ENSG00000159228	21	+	36072568	36072837	-101	-99.5	333	three_prime_utr	CBR1	protein_coding	36072703,36072758,	2
ENSG00000183747	16	+	20486739	20487607	-101	-99.2	332	three_prime_utr	ACSM2A	protein_coding	20487398,	1
ENSG00000160862	7	-	99968188	99968609	-199	-197	327	CDS	AZGP1	protein_coding	99968340,	1
ENSG00000149131	11	+	57599961	57600200	-98.7	-96.8	324	CDS	SERPING1	protein_coding		0
ENSG00000147642	8	-	109575591	109576010	-98.4	-96.5	323	CDS	SYBU	protein_coding	109575963,109575816,109575741,	3
ENSG00000109062	17	+	74768231	74768938	-115	-113	322	CDS	SLC9A3R1	protein_coding	74768498,74768618,74768928,	3
ENSG00000170099	14	-	94314216	94314754	-95.2	-93.3	313	CDS	SERPINA6	protein_coding	94314651,94314594,	2
ENSG00000167244	11	-	2131806	2132645	-115	-113	301	three_prime_utr	IGF2	protein_coding	2132461,2132439,2132404,2132251,2132225,	5
ENSG00000129965	11	-	2131811	2132646	-115	-113	300	three_prime_utr	INS-IGF2	protein_coding	2132461,2132439,2132404,2132251,2132225,	5
ENSG00000153714	9	+	12775405	12775731	-90.5	-88.6	298	five_prime_utr	LURAP1L	protein_coding	12775504,12775581,	2
ENSG00000182704	11	+	76795998	76796957	-90.3	-88.4	297	CDS	TSKU	protein_coding	76796103,76796394,76796469,76796832,76796905,	5
ENSG00000078246	12	+	2939504	2939832	-90	-88.1	296	three_prime_utr	TULP3	protein_coding	2939527,	1
ENSG00000166741	11	+	114312123	114312511	-88.1	-86.3	290	CDS	NNMT	protein_coding	114312434,	1
ENSG00000119138	9	-	70387497	70387947	-86.2	-84.4	284	three_prime_utr	KLF9	protein_coding	70387925,70387744,	2
ENSG00000117707	1	+	213996989	213997799	-80.7	-78.9	266	CDS	PROX1	protein_coding	213997268,213997403,213997449,213997628,	4
ENSG00000123689	1	+	209676059	209676299	-79.6	-77.8	263	three_prime_utr	G0S2	protein_coding	209676139,	1
ENSG00000169136	19	+	49933039	49933338	-78.7	-76.9	260	three_prime_utr	ATF5	protein_coding	49933077,	1
ENSG00000113742	5	+	173888578	173889118	-76.6	-74.8	253	five_prime_utr	CPEB4	protein_coding	173888809,173889053,	2
ENSG00000108298	17	+	39204516	39204727	-75.4	-73.6	249	exon	RPL19	protein_coding		0
ENSG00000117984	11	-	1753138	1753951	-75.2	-73.4	249	exon	CTSD	protein_coding	1753816,1753749,	2
ENSG00000189067	16	-	11549337	11549668	-75.5	-73.7	249	three_prime_utr	LITAF	protein_coding	11549635,11549435,	2
ENSG00000162775	1	+	110340810	110341110	-74.9	-73.1	248	CDS	RBM15	protein_coding	110340926,110341066,110341106,	3
ENSG00000096696	6	+	7582703	7583064	-73.5	-71.7	243	CDS	DSP	protein_coding		0
ENSG00000167711	17	+	1754197	1754644	-153	-151	240	CDS	SERPINF2	protein_coding	1754322,1754421,1754570,	3
ENSG00000173599	11	-	66848920	66849662	-72.4	-70.6	239	CDS	PC	protein_coding	66849635,66849486,66849438,66848942,	4
ENSG00000143878	2	+	20448496	20448912	-1300	#NAME?	238	exon	RHOB	protein_coding	20448658,20448712,	2
ENSG00000135679	12	+	68841820	68842390	-71	-69.2	235	three_prime_utr	MDM2	protein_coding	68841947,68842067,68842254,68842271,	4
ENSG00000256664	12	+	68841945	68842384	-71	-69.2	235	three_prime_utr	AC025423.2	processed_pseudogene	68841947,68842067,68842254,68842271,	4
ENSG00000108256	17	-	29286792	29287153	-70.7	-68.9	234	CDS	NUFIP2	protein_coding	29286999,29286991,29286957,	3
ENSG00000120129	5	-	172770779	172771195	-69.9	-68.1	231	five_prime_utr	DUSP1	protein_coding	172771188,172770927,172770870,	3
ENSG00000146674	7	-	45913140	45913738	-69.1	-67.3	229	three_prime_utr	IGFBP3	protein_coding	45913393,45913273,	2
ENSG00000140396	8	-	70156134	70156613	-68.8	-67	228	CDS	NCOA2	protein_coding	70156604,70156571,70156278,70156260,	4
ENSG00000116117	2	+	205301564	205301803	-68.8	-67	228	CDS	PARD3B	protein_coding		0
ENSG00000157734	15	+	64155867	64156077	-68.2	-66.4	226	exon	SNX22	protein_coding	64155973,	1
ENSG00000108510	17	-	62010594	62011195	-67.9	-66.1	225	CDS	MED13	protein_coding	62011051,	1
ENSG00000179010	4	+	6640895	6641254	-66.5	-64.7	220	CDS	MRFAP1	protein_coding	6640974,6641043,	2
ENSG00000179918	16	-	30444608	30445084	-66.2	-64.4	219	CDS	SEPHS2	protein_coding	30445009,30444991,30444756,30444654,	4
ENSG00000124942	11	-	62526311	62527211	-65.5	-63.7	217	CDS	AHNAK	protein_coding	62527176,62527124,62527025,62526788,62526777,62526746,62526404,62526393,62526362,	9
ENSG00000051108	16	+	56932107	56932378	-65.5	-63.7	217	five_prime_utr	HERPUD1	protein_coding		0
ENSG00000180432	3	-	42874312	42875000	-65.2	-63.4	216	CDS	CYP8B1	protein_coding	42874639,42874564,42874417,	3
ENSG00000141378	17	-	59697331	59697722	-64.2	-62.5	213	CDS	PTRH2	protein_coding	59697568,59697538,59697487,59697434,	4
ENSG00000084674	2	-	21002566	21003226	-1860	#NAME?	212	CDS	APOB	protein_coding	21003004,21002985,21002924,21002746,	4
ENSG00000152518	2	-	43223891	43224249	-64	-62.3	212	three_prime_utr	ZFP36L2	protein_coding	43224173,43223973,43223956,	3
ENSG00000139218	12	-	45926452	45926963	-63.6	-61.9	211	CDS	SCAF11	protein_coding		0
ENSG00000154945	17	-	50695493	50695764	-155	-153	210	three_prime_utr	ANKRD40	protein_coding	50695528,	1
ENSG00000152291	2	-	85327147	85327656	-63.1	-61.4	209	CDS	TGOLN2	protein_coding	85327178,	1
ENSG00000096696	6	+	7579325	7579865	-63.1	-61.4	209	CDS	DSP	protein_coding		0
ENSG00000141232	17	-	50863378	50863913	-63	-61.3	209	CDS	TOB1	protein_coding	50863824,50863785,50863697,	3
ENSG00000179889	16	+	15036065	15036366	-62.1	-60.4	206	exon	PDXDC1	protein_coding	15036160,15036256,	2
ENSG00000108924	17	+	55320703	55321092	-61.8	-60.1	205	three_prime_utr	HLF	protein_coding	55320915,	1
ENSG00000198763	MT	+	4558	5511	-1990	#NAME?	204	CDS	MT-ND2	protein_coding	4714,	1
ENSG00000196620	4	-	68670093	68670361	-74.8	-73	204	CDS	UGT2B15	protein_coding		0
ENSG00000171867	20	+	4699541	4699809	-60.7	-59	202	CDS	PRNP	protein_coding	4699659,	1
ENSG00000060566	19	+	4171982	4172727	-60.9	-59.2	202	three_prime_utr	CREB3L3	protein_coding	4172055,4172182,4172254,4172284,4172406,4172474,4172508,4172542,4172662,	9
ENSG00000185129	5	+	140114990	140115380	-60.9	-59.2	202	three_prime_utr	PURA	protein_coding		0
ENSG00000008952	3	+	169992629	169993288	-60.6	-58.9	201	CDS	SEC62	protein_coding	169992726,169992840,169992893,169993079,	4
ENSG00000151914	6	-	56606306	56606577	-60.1	-58.4	200	CDS	DST	protein_coding	56606474,	1
ENSG00000165471	10	-	52768107	52768378	-60.3	-58.6	200	CDS	MBL2	protein_coding		0
ENSG00000124253	20	+	57565450	57566049	#NAME?	#NAME?	200	exon	PCK1	protein_coding	57565493,	1
ENSG00000187193	16	+	56682423	56682719	-72.8	-71	199	exon	MT1X	protein_coding	56682437,56682544,56682575,	3
ENSG00000169375	15	-	75371503	75371833	-60	-58.3	199	three_prime_utr	SIN3A	protein_coding	75371571,	1
ENSG00000260032	20	-	36049909	36050180	-59.7	-58	198	exon	NORAD	lincRNA		0
ENSG00000135048	9	-	71745119	71745540	-58.2	-56.5	194	CDS	TMEM2	protein_coding	71745526,71745367,71745331,71745316,71745267,	5
ENSG00000178209	8	-	143922655	143922896	-57.8	-56.1	192	CDS	PLEC	protein_coding	143922883,143922830,143922724,	3
ENSG00000116133	1	-	54851906	54852146	-57.7	-56	192	three_prime_utr	DHCR24	protein_coding		0
ENSG00000165527	14	+	49893848	49894358	-57.3	-55.6	191	CDS	ARF6	protein_coding	49893938,49893976,49894001,49894076,49894109,49894172,49894214,49894218,	8
ENSG00000124942	11	-	62520792	62520973	-57.2	-55.5	190	CDS	AHNAK	protein_coding	62520827,62520804,	2
ENSG00000075624	7	-	5527449	5527748	-78.7	-76.9	190	exon	ACTB	protein_coding	5527743,5527533,	2
ENSG00000115306	2	+	54629323	54629654	-56.9	-55.2	189	CDS	SPTBN1	protein_coding	54629418,54629496,	2
ENSG00000178988	4	-	6709222	6709582	-56.9	-55.2	189	exon	MRFAP1L1	protein_coding	6709517,6709473,6709448,	3
ENSG00000134240	1	-	119764222	119764522	-56.5	-54.8	188	CDS	HMGCS2	protein_coding	119764429,119764366,	2
ENSG00000115884	2	-	20202383	20202774	-56.4	-54.7	188	three_prime_utr	SDC1	protein_coding	20202540,20202425,	2
ENSG00000149131	11	+	57605973	57606153	-55.8	-54.1	186	CDS	SERPING1	protein_coding	57605977,57606024,57606047,	3
ENSG00000075624	7	-	5529113	5529443	-297	-295	185	exon	ACTB	protein_coding	5529285,	1
ENSG00000109072	17	-	28369969	28370363	-55.1	-53.4	184	CDS	VTN	protein_coding	28370007,	1
ENSG00000122786	7	+	134933106	134933526	-54.5	-52.8	182	CDS	CALD1	protein_coding		0
ENSG00000134294	12	-	46358845	46359324	-53.2	-51.5	178	three_prime_utr	SLC38A2	protein_coding		0
ENSG00000135821	1	-	182384215	182384814	-2370	#NAME?	178	exon	GLUL	protein_coding	182384749,182384643,182384545,182384400,	4
ENSG00000138080	2	+	27083470	27083681	-53.5	-51.8	178	CDS	EMILIN1	protein_coding	27083618,	1
ENSG00000105697	19	+	35284755	35285143	-53	-51.3	177	exon	HAMP	protein_coding	35284793,35284819,	2
ENSG00000110243	11	-	116790141	116790529	-52.2	-50.5	174	CDS	APOA5	protein_coding	116790477,116790433,116790411,116790357,	4
ENSG00000111700	12	+	20916017	20916584	-51.8	-50.2	173	three_prime_utr	SLCO1B3	protein_coding	20916116,20916218,20916330,20916547,	4
ENSG00000134107	3	+	4983164	4983345	-51.2	-49.6	171	CDS	BHLHE40	protein_coding	4983171,4983250,	2
ENSG00000121410	19	-	58351402	58351761	-51	-49.4	170	exon	A1BG	protein_coding	58351745,58351582,58351423,	3
ENSG00000073008	19	+	44663045	44663494	-50.4	-48.8	168	three_prime_utr	PVR	protein_coding	44663131,44663146,44663356,44663374,44663472,	5
ENSG00000240972	22	+	23894362	23894573	-50.3	-48.7	168	five_prime_utr	MIF	protein_coding	23894377,23894523,	2
ENSG00000279296	17	-	6774263	6774712	-50.1	-48.5	167	exon	PRAL	TEC		0
ENSG00000132530	17	+	6774269	6774719	-50.1	-48.5	167	three_prime_utr	XAF1	protein_coding	6774495,6774570,	2
ENSG00000136997	8	+	127740809	127741137	-50.1	-48.5	167	three_prime_utr	MYC	protein_coding	127740890,127741110,	2
ENSG00000279611	19	+	58351421	58351720	-49.4	-47.8	165	exon	AC012313.10	TEC	58351429,58351638,58351648,	3
ENSG00000096696	6	+	7584560	7584860	-49	-47.4	164	CDS	DSP	protein_coding		0
ENSG00000171634	17	+	67826062	67826333	-49.1	-47.5	164	CDS	BPTF	protein_coding	67826139,67826169,67826202,67826229,	4
ENSG00000129422	8	-	17645561	17646071	-48.6	-47	163	three_prime_utr	MTUS1	protein_coding	17646026,17645871,17645682,	3
ENSG00000278518	10	-	133527333	133527513	-48.4	-46.8	162	exon	AL161645.1	antisense_RNA	133527456,	1
ENSG00000130222	9	+	89606172	89606467	-48.3	-46.7	162	three_prime_utr	GADD45G	protein_coding	89606282,89606332,89606356,89606419,89606447,	5
ENSG00000164733	8	-	11844859	11845099	-48.1	-46.5	161	three_prime_utr	CTSB	protein_coding	11845019,	1
ENSG00000142089	11	-	320585	320915	-71	-69.2	161	CDS	IFITM3	protein_coding	320818,	1
ENSG00000152620	5	-	36194808	36195229	-47.4	-45.8	159	three_prime_utr	NADK2	protein_coding	36194950,36194843,	2
ENSG00000119547	18	+	57478268	57478538	-47.3	-45.7	158	three_prime_utr	ONECUT2	protein_coding		0
ENSG00000211592	2	-	88857363	88857683	-47.2	-45.6	158	CDS	IGKC	IG_C_gene	88857506,88857497,	2
ENSG00000140505	15	+	74749795	74750485	-47.3	-45.7	158	CDS	CYP1A2	protein_coding	74749958,74750012,74750127,74750355,74750447,	5
ENSG00000129226	17	+	7579586	7580060	-61.4	-59.7	157	CDS	CD68	protein_coding	7579654,7579817,7579916,7579949,7579978,	5
ENSG00000034677	8	-	100287552	100287822	-46.4	-44.8	156	CDS	RNF19A	protein_coding		0
ENSG00000273259	14	+	94623812	94624199	-46.4	-44.8	156	three_prime_utr	AL049839.2	protein_coding	94623997,94624052,	2
ENSG00000100201	22	-	38487893	38488193	-46.2	-44.6	155	exon	DDX17	protein_coding	38487905,	1
ENSG00000156471	8	+	96333457	96333638	-45.9	-44.3	154	CDS	PTDSS1	protein_coding		0
ENSG00000163961	3	-	196472097	196472337	-46	-44.4	154	CDS	RNF168	protein_coding	196472198,	1
ENSG00000138867	22	-	24542761	24543002	-45.3	-43.7	152	three_prime_utr	GUCD1	protein_coding	24542974,	1
ENSG00000171223	19	+	12791495	12792182	-45	-43.4	151	CDS	JUNB	protein_coding	12791742,12791941,12791994,12792091,	4
ENSG00000177606	1	-	58783006	58783247	-44.7	-43.1	150	five_prime_utr	JUN	protein_coding	58783224,58783078,	2
ENSG00000102804	13	-	44434475	44435095	-61	-59.3	150	CDS	TSC22D1	protein_coding	44434748,	1
ENSG00000275700	17	+	36952918	36953247	-44.4	-42.8	149	CDS	AATF	protein_coding	36952934,36952960,	2
ENSG00000251562	11	+	65501418	65501539	-87.6	-85.8	147	exon	MALAT1	lincRNA		0
ENSG00000150907	13	-	40559782	40560203	-43.8	-42.1	147	CDS	FOXO1	protein_coding	40560160,40560111,40559913,	3
ENSG00000157654	9	+	110168440	110168770	-44	-42.3	147	three_prime_utr	PALM2-AKAP2	protein_coding	110168578,110168686,110168711,	3
ENSG00000241978	9	+	110168446	110168746	-44	-42.3	147	three_prime_utr	AKAP2	protein_coding	110168578,110168686,110168711,	3
ENSG00000115884	2	-	20200946	20201216	-43.6	-41.9	146	three_prime_utr	SDC1	protein_coding	20201129,	1
ENSG00000128016	19	+	39408062	39408273	-43.5	-41.8	146	CDS	ZFP36	protein_coding		0
ENSG00000245848	19	-	33302234	33302564	-43.6	-41.9	146	CDS	CEBPA	protein_coding		0
ENSG00000181192	10	+	12121106	12121376	-43.3	-41.7	145	three_prime_utr	DHTKD1	protein_coding		0
ENSG00000273294	5	-	33988721	33989109	-43.1	-41.5	145	three_prime_utr	C1QTNF3-AMACR	protein_coding		0
ENSG00000135048	9	-	71685104	71685375	-43.1	-41.5	145	CDS	TMEM2	protein_coding	71685346,71685320,71685276,	3
ENSG00000242110	5	-	33988715	33989104	-43.1	-41.5	145	three_prime_utr	AMACR	protein_coding		0
ENSG00000166025	11	+	94870821	94871062	-43.1	-41.5	145	three_prime_utr	AMOTL1	protein_coding		0
ENSG00000163840	3	+	122569636	122569907	-42.9	-41.3	144	CDS	DTX3L	protein_coding	122569674,122569749,122569785,	3
ENSG00000170385	1	-	211575425	211575964	-42.9	-41.3	144	CDS	SLC30A1	protein_coding	211575567,211575465,	2
ENSG00000065534	3	-	123700660	123700931	-53.8	-52.1	143	CDS	MYLK	protein_coding	123700865,123700781,	2
ENSG00000176153	14	-	64939181	64939751	-42.2	-40.6	142	three_prime_utr	GPX2	protein_coding	64939699,64939400,	2
ENSG00000250902	4	-	145514755	145514982	-42.2	-40.6	142	exon	SMAD1-AS1	antisense_RNA		0
ENSG00000167258	17	+	39471070	39471730	-42.1	-40.5	141	CDS	CDK12	protein_coding		0
ENSG00000198099	4	-	99123985	99124106	-41.6	-40	140	three_prime_utr	ADH4	protein_coding	99124016,	1
ENSG00000148516	10	+	31521279	31521459	-41.6	-40	140	CDS	ZEB1	protein_coding	31521349,	1
ENSG00000106261	7	+	100037309	100037640	-41.8	-40.2	140	three_prime_utr	ZKSCAN1	protein_coding	100037485,	1
ENSG00000123200	13	-	45967753	45968023	-41.2	-39.6	138	CDS	ZC3H13	protein_coding	45967854,	1
ENSG00000159403	12	-	7091442	7091771	-40.8	-39.2	137	exon	C1R	protein_coding		0
ENSG00000263753	18	+	5243841	5244051	-40.4	-38.8	136	exon	LINC00667	lincRNA	5243998,	1
ENSG00000158104	12	-	121839556	121839976	-40.2	-38.6	135	CDS	HPD	protein_coding	121839713,	1
ENSG00000137124	9	+	38395952	38396370	-39.7	-38.1	134	CDS	ALDH1B1	protein_coding	38396124,38396160,	2
ENSG00000123562	X	-	103676358	103676745	-39.7	-38.1	134	CDS	MORF4L2	protein_coding	103676621,103676615,	2
ENSG00000169136	19	+	49930833	49931132	-39.8	-38.2	134	CDS	ATF5	protein_coding	49930884,	1
ENSG00000123562	X	-	103676369	103676728	-39.7	-38.1	134	CDS	MORF4L2	protein_coding	103676621,103676615,	2
ENSG00000165030	9	-	91409461	91409819	-39.4	-37.8	133	CDS	NFIL3	protein_coding		0
ENSG00000164442	6	-	139373475	139373775	-39.6	-38	133	CDS	CITED2	protein_coding	139373716,139373500,	2
ENSG00000116690	1	+	186308419	186308957	-39.1	-37.5	132	CDS	PRG4	protein_coding		0
ENSG00000026950	6	+	26413356	26413627	-39.2	-37.6	132	exon	BTN3A1	protein_coding	26413443,26413476,26413543,26413609,	4
ENSG00000165156	8	-	123253374	123253704	-39	-37.4	131	CDS	ZHX1	protein_coding	123253697,123253638,123253631,	3
ENSG00000091527	3	+	133587927	133588437	-38.9	-37.3	131	three_prime_utr	CDV3	protein_coding	133588405,	1
ENSG00000112531	6	+	163570826	163571007	-38.8	-37.2	131	three_prime_utr	QKI	protein_coding		0
ENSG00000146067	5	-	177524678	177525247	-38.6	-37	130	three_prime_utr	FAM193B	protein_coding	177524988,177524779,	2
ENSG00000130147	2	+	235055174	235055534	-38.4	-36.8	129	three_prime_utr	SH3BP4	protein_coding	235055196,235055226,235055362,235055410,	4
ENSG00000254087	8	+	56010492	56010732	-38.4	-36.8	129	three_prime_utr	LYN	protein_coding		0
ENSG00000086758	X	-	53547790	53548210	-38.2	-36.6	129	CDS	HUWE1	protein_coding	53548140,53548122,	2
ENSG00000198865	5	+	42800689	42801406	-122	-120	129	three_prime_utr	CCDC152	protein_coding		0
ENSG00000175189	12	+	57449609	57449877	-38	-36.4	128	CDS	INHBC	protein_coding	57449726,	1
ENSG00000243696	3	-	52823680	52824002	-38.1	-36.5	128	CDS	AC006254.1	protein_coding	52823800,52823767,52823740,	3
ENSG00000186480	7	+	155308469	155308740	-37.8	-36.2	127	three_prime_utr	INSIG1	protein_coding		0
ENSG00000196914	11	+	120480050	120480291	-37.7	-36.1	127	CDS	ARHGEF12	protein_coding	120480125,120480180,120480218,120480262,	4
ENSG00000251562	11	+	65497825	65500970	-13300	#NAME?	127	exon	MALAT1	lincRNA	65499365,65500275,65500337,65500371,	4
ENSG00000159140	21	+	33551577	33551817	-37.3	-35.7	126	CDS	SON	protein_coding	33551605,33551635,33551665,33551695,33551725,33551785,	6
ENSG00000141522	17	-	81869814	81870025	-37.3	-35.7	126	CDS	ARHGDIA	protein_coding		0
ENSG00000150907	13	-	40560322	40560682	-37.3	-35.7	126	CDS	FOXO1	protein_coding	40560634,	1
ENSG00000169903	3	+	149474656	149474895	-36.9	-35.3	125	five_prime_utr	TM4SF4	protein_coding	149474725,149474790,	2
ENSG00000051108	16	+	56943214	56943545	-36.9	-35.3	125	three_prime_utr	HERPUD1	protein_coding	56943332,56943370,	2
ENSG00000198408	10	-	101799056	101799386	-36.8	-35.2	124	CDS	MGEA5	protein_coding	101799254,101799224,101799152,	3
ENSG00000196230	6	+	30723836	30724047	-36.6	-35	124	CDS	TUBB	protein_coding		0
ENSG00000259827	16	+	56682469	56683298	-72.8	-71	123	exon	AC026461.1	processed_transcript	56682544,	1
ENSG00000075785	3	+	128813392	128813632	-36.4	-34.8	123	three_prime_utr	RAB7A	protein_coding		0
ENSG00000185561	17	-	1705356	1705536	-36.2	-34.7	122	three_prime_utr	TLCD2	protein_coding	1705484,	1
ENSG00000167978	16	+	2761689	2761900	-35.9	-34.4	121	CDS	SRRM2	protein_coding	2761732,	1
ENSG00000167978	16	+	2762409	2762739	-35.7	-34.2	121	CDS	SRRM2	protein_coding	2762613,	1
ENSG00000169562	X	+	71223787	71224325	-35.9	-34.4	121	CDS	GJB1	protein_coding	71224044,71224094,71224106,71224239,	4
ENSG00000090339	19	+	10285299	10285749	-35.5	-34	120	three_prime_utr	ICAM1	protein_coding	10285398,10285408,10285609,	3
ENSG00000178913	5	-	141319265	141319565	-35	-33.5	118	CDS	TAF7	protein_coding	141319269,	1
ENSG00000139178	12	-	7091648	7092474	-34.2	-32.7	116	exon	C1RL	protein_coding		0
ENSG00000165029	9	-	104783846	104784176	-34.1	-32.6	116	three_prime_utr	ABCA1	protein_coding	104784031,	1
ENSG00000167522	16	-	89283273	89283544	-34.3	-32.8	116	CDS	ANKRD11	protein_coding	89283435,89283396,	2
ENSG00000100852	14	+	32090821	32091062	-34.1	-32.6	116	CDS	ARHGAP5	protein_coding	32090860,	1
ENSG00000173193	3	+	122699646	122700037	-33.8	-32.3	115	CDS	PARP14	protein_coding	122699785,122700016,	2
ENSG00000143384	1	-	150578869	150579109	-33.6	-32.1	114	CDS	MCL1	protein_coding	150579061,150579016,150578947,	3
ENSG00000123561	X	-	106036957	106037137	-33.6	-32.1	114	exon	SERPINA7	protein_coding		0
ENSG00000176907	8	+	40153962	40154172	-158	-156	113	three_prime_utr	TCIM	protein_coding	40153972,40153992,40153998,40154009,40154015,40154153,	6
ENSG00000255302	15	+	48878720	48878990	-33.2	-31.7	113	three_prime_utr	EID1	protein_coding	48878780,48878882,	2
ENSG00000140961	16	+	83965705	83966034	-33.2	-31.7	113	CDS	OSGIN1	protein_coding	83965708,83965861,83965924,	3
ENSG00000161021	5	+	179765852	179766121	-33	-31.5	112	CDS	MAML1	protein_coding	179765893,179766079,	2
ENSG00000180432	3	-	42875423	42875720	-32.8	-31.3	111	CDS	CYP8B1	protein_coding	42875710,42875633,42875572,42875542,42875461,	5
ENSG00000180432	3	-	42875447	42875717	-32.8	-31.3	111	CDS	CYP8B1	protein_coding	42875710,42875633,42875572,42875542,42875461,	5
ENSG00000167711	17	+	1754792	1755238	-32.5	-31	110	three_prime_utr	SERPINF2	protein_coding	1754853,1754908,1754920,	3
ENSG00000221963	22	+	35659276	35659666	-32.4	-30.9	110	exon	APOL6	protein_coding	35659356,35659491,35659608,	3
ENSG00000141905	19	+	3464900	3465381	-32.2	-30.7	109	three_prime_utr	NFIC	protein_coding	3465037,	1
ENSG00000264772	17	+	7579600	7580050	-32	-30.5	109	CDS	AC016876.2	processed_transcript	7579654,7579817,7579916,7579949,7579978,	5
ENSG00000173334	8	+	125436515	125437386	-33.1	-31.6	109	three_prime_utr	TRIB1	protein_coding	125436532,125436758,	2
ENSG00000111859	6	-	11185123	11185543	-31.8	-30.3	108	three_prime_utr	NEDD9	protein_coding	11185355,11185139,	2
ENSG00000153714	9	+	12821538	12821865	-31.9	-30.4	108	CDS	LURAP1L	protein_coding	12821623,12821671,12821701,12821779,	4
ENSG00000130522	19	-	18280055	18280676	-31.8	-30.3	108	three_prime_utr	JUND	protein_coding	18280365,18280340,18280261,18280247,	4
ENSG00000099834	11	-	618634	619022	-51.9	-50.2	108	CDS	CDHR5	protein_coding	618946,	1
ENSG00000176046	16	-	28537395	28537635	-31.3	-29.8	107	three_prime_utr	NUPR1	protein_coding	28537626,28537609,28537602,28537562,	4
ENSG00000198734	1	-	169540783	169541114	-31.3	-29.8	107	CDS	F5	protein_coding		0
ENSG00000141485	17	-	6684892	6685342	-31.4	-29.9	107	exon	SLC13A5	protein_coding	6685240,6685035,	2
ENSG00000198492	1	+	28743396	28743786	-30.9	-29.4	105	CDS	YTHDF2	protein_coding	28743531,28743664,28743702,28743735,28743780,	5
ENSG00000057593	13	+	113119186	113119486	-30.8	-29.3	105	three_prime_utr	F7	protein_coding	113119197,113119297,	2
ENSG00000170458	5	-	140632206	140632865	-30.8	-29.3	105	CDS	CD14	protein_coding	140632757,140632610,140632561,140632366,140632351,	5
ENSG00000054654	14	+	64052658	64053499	-30.8	-29.3	105	CDS	SYNE2	protein_coding	64052682,64052939,64053028,64053379,64053481,	5
ENSG00000120738	5	+	138467880	138468120	-30.5	-29	104	CDS	EGR1	protein_coding	138468037,138468063,	2
ENSG00000099804	19	+	541344	541674	-30.3	-28.9	103	CDS	CDC34	protein_coding	541354,541364,541478,541517,541595,	5
ENSG00000198625	1	+	204549151	204549512	-30.1	-28.7	103	exon	MDM4	protein_coding		0
ENSG00000049239	1	+	9269028	9269269	-30.1	-28.7	103	three_prime_utr	H6PD	protein_coding	9269142,	1
ENSG00000127947	7	+	77626877	77627088	-30.2	-28.8	103	CDS	PTPN12	protein_coding	77627016,77627055,	2
ENSG00000108375	17	-	58358202	58358442	-30.1	-28.7	103	CDS	RNF43	protein_coding	58358325,58358214,	2
ENSG00000137124	9	+	38397113	38397501	-30.1	-28.7	103	three_prime_utr	ALDH1B1	protein_coding	38397146,38397480,	2
ENSG00000171992	5	+	150648890	150649221	-29.8	-28.4	102	exon	SYNPO	protein_coding	150648989,	1
ENSG00000213995	13	+	110639782	110639963	-29.5	-28.1	101	three_prime_utr	NAXD	protein_coding	110639825,110639926,	2
ENSG00000245532	11	+	65425044	65425255	-29.6	-28.2	101	exon	NEAT1	lincRNA		0
ENSG00000114999	2	+	112528854	112529124	-29.3	-27.9	100	three_prime_utr	TTL	protein_coding	112529094,	1
ENSG00000178104	1	+	148981301	148981632	-29.3	-27.9	100	three_prime_utr	PDE4DIP	protein_coding		0
ENSG00000077238	16	+	27363850	27364269	-29.4	-28	100	three_prime_utr	IL4R	protein_coding	27363866,27364006,	2
ENSG00000198231	17	+	63818180	63818570	-29.2	-27.8	99.7	CDS	DDX42	protein_coding	63818294,63818309,63818318,63818390,63818496,	5
ENSG00000197077	22	+	25192438	25192979	-29.2	-27.8	99.7	three_prime_utr	KIAA1671	protein_coding	25192842,	1
ENSG00000164056	4	+	123401614	123401943	-29.2	-27.8	99.7	CDS	SPRY1	protein_coding	123401789,123401819,123401884,	3
ENSG00000090104	1	+	192579463	192579733	-29.1	-27.7	99.4	exon	RGS1	protein_coding		0
ENSG00000124214	20	-	49114354	49114803	-29.1	-27.7	99.4	three_prime_utr	STAU1	protein_coding	49114698,49114591,49114479,49114468,	4
ENSG00000258818	14	+	20699492	20699820	-29	-27.6	99.1	CDS	RNASE4	protein_coding	20699702,	1
ENSG00000185432	12	+	50924981	50925399	-29	-27.6	99.1	CDS	METTL7A	protein_coding		0
ENSG00000135144	12	+	113097072	113097312	-29	-27.6	99.1	three_prime_utr	DTX1	protein_coding		0
ENSG00000188483	9	-	129177844	129178024	-29	-27.6	99.1	CDS	IER5L	protein_coding		0
ENSG00000065526	1	+	15928492	15928822	-28.9	-27.5	98.8	CDS	SPEN	protein_coding	15928572,15928689,15928755,	3
ENSG00000124788	6	-	16328237	16328418	-28.8	-27.4	98.4	five_prime_utr	ATXN1	protein_coding	16328320,	1
ENSG00000108551	17	-	17494762	17495385	-28.8	-27.4	98.4	three_prime_utr	RASD1	protein_coding	17495150,17495089,17495030,17494965,17494921,	5
ENSG00000178209	8	-	143923225	143923615	-28.7	-27.3	98.1	CDS	PLEC	protein_coding	143923312,	1
ENSG00000170677	18	+	70325652	70326221	-28.7	-27.3	98.1	CDS	SOCS6	protein_coding	70325828,70325896,70326017,70326058,	4
ENSG00000181788	3	-	150742315	150742673	-28.7	-27.3	98.1	CDS	SIAH2	protein_coding		0
ENSG00000178573	16	-	79597749	79597990	-28.6	-27.1	97.5	three_prime_utr	MAF	protein_coding	79597787,	1
ENSG00000120738	5	+	138467103	138467522	-28.6	-27.1	97.5	CDS	EGR1	protein_coding	138467139,138467356,	2
ENSG00000099769	16	-	1790681	1790921	-28.5	-27	97.1	CDS	IGFALS	protein_coding	1790860,1790802,1790772,1790712,	4
ENSG00000060069	18	+	79715113	79715293	-28.5	-27	97.1	CDS	CTDP1	protein_coding	79715177,79715207,	2
ENSG00000103994	15	-	42448232	42448443	-28.4	-26.9	96.8	CDS	ZNF106	protein_coding	42448435,	1
ENSG00000143924	2	+	42329852	42330212	-28.4	-26.9	96.8	CDS	EML4	protein_coding	42330178,	1
ENSG00000055070	1	+	16395129	16395488	-28.4	-26.9	96.8	three_prime_utr	SZRD1	protein_coding	16395228,16395416,16395427,	3
ENSG00000089220	12	+	118144605	118144961	-28.3	-26.8	96.5	exon	PEBP1	protein_coding	118144621,118144818,	2
ENSG00000104823	19	-	38815451	38815858	-28.2	-26.7	96.2	CDS	ECH1	protein_coding		0
ENSG00000017797	18	+	9517065	9517335	-28.2	-26.7	96.2	CDS	RALBP1	protein_coding	9517200,	1
ENSG00000152583	4	-	87494132	87494433	-28.2	-26.7	96.2	CDS	SPARCL1	protein_coding		0
ENSG00000106665	7	+	74376142	74376353	-28.1	-26.6	95.9	CDS	CLIP2	protein_coding	74376190,74376232,74376253,74376268,74376289,	5
ENSG00000277443	6	+	113859794	113860034	-28.1	-26.6	95.9	CDS	MARCKS	protein_coding	113859998,	1
ENSG00000134853	4	+	54295461	54295732	-28	-26.5	95.5	three_prime_utr	PDGFRA	protein_coding	54295566,54295681,	2
ENSG00000198561	11	+	57816732	57816973	-27.8	-26.3	94.9	three_prime_utr	CTNND1	protein_coding	57816766,57816876,57816947,	3
ENSG00000138162	10	+	122211271	122211542	-27.7	-26.2	94.6	CDS	TACC2	protein_coding		0
ENSG00000129514	14	-	37591328	37591777	-27.6	-26.1	94.2	CDS	FOXA1	protein_coding	37591612,37591537,37591356,	3
ENSG00000136997	8	+	127738572	127738840	-27.6	-26.1	94.2	CDS	MYC	protein_coding	127738620,127738656,	2
ENSG00000118785	4	+	87980667	87982682	-27.6	-26.1	94.2	exon	SPP1	protein_coding	87981474,87981550,87981559,87981673,87981755,87982513,87982579,87982603,87982618,	9
ENSG00000159403	12	-	7088851	7089210	-27.4	-25.9	93.6	exon	C1R	protein_coding	7088874,	1
ENSG00000101160	20	-	58995274	58995604	-27.4	-25.9	93.6	three_prime_utr	CTSZ	protein_coding	58995522,58995383,58995360,	3
ENSG00000160712	1	+	154465566	154465836	-27.2	-25.7	92.9	three_prime_utr	IL6R	protein_coding	154465657,154465669,	2
ENSG00000073614	12	-	292858	293158	-27.1	-25.6	92.6	CDS	KDM5A	protein_coding	293126,293033,	2
ENSG00000233547	10	-	112950645	112950818	-27	-25.5	92.3	exon	AL158212.2	antisense_RNA		0
ENSG00000148737	10	+	112950608	112950819	-27	-25.5	92.3	five_prime_utr	TCF7L2	protein_coding	112950638,	1
ENSG00000135821	1	-	182385800	182386040	-27	-25.5	92.3	exon	GLUL	protein_coding	182385842,	1
ENSG00000160862	7	-	99966749	99966930	-27	-25.5	92.3	three_prime_utr	AZGP1	protein_coding	99966877,99966818,	2
ENSG00000122786	7	+	134947532	134947772	-26.9	-25.4	92	CDS	CALD1	protein_coding		0
ENSG00000177311	3	+	141447452	141447723	-26.8	-25.3	91.7	exon	ZBTB38	protein_coding	141447476,141447695,	2
ENSG00000128272	22	+	39521966	39522356	-26.8	-25.3	91.7	CDS	ATF4	protein_coding		0
ENSG00000159140	21	+	33554570	33554751	-26.7	-25.2	91.3	CDS	SON	protein_coding	33554623,	1
ENSG00000134744	1	-	52475073	52475373	-26.7	-25.2	91.3	CDS	ZCCHC11	protein_coding	52475250,52475177,52475172,	3
ENSG00000005700	6	-	82214370	82214670	-26.6	-25.1	91	CDS	IBTK	protein_coding		0
ENSG00000128309	22	+	37024527	37024887	-26.3	-24.8	90	exon	MPST	protein_coding	37024717,37024759,37024877,	3
ENSG00000126218	13	+	113149140	113149261	-26.2	-24.7	89.7	CDS	F10	protein_coding	113149206,	1
ENSG00000260916	15	-	55360411	55360682	-26.2	-24.7	89.7	CDS	CCPG1	protein_coding		0
ENSG00000115457	2	+	216663925	216664166	-26.2	-24.7	89.7	exon	IGFBP2	protein_coding	216664033,	1
ENSG00000117114	1	+	81943215	81943455	-26.2	-24.7	89.7	CDS	ADGRL2	protein_coding	81943276,	1
ENSG00000198650	16	-	71566137	71566377	-26.1	-24.7	89.4	three_prime_utr	TAT	protein_coding		0
ENSG00000072422	10	-	60888295	60888744	-26	-24.6	89.1	CDS	RHOBTB1	protein_coding	60888460,60888431,60888405,	3
ENSG00000116690	1	+	186306450	186306630	-25.9	-24.5	88.8	CDS	PRG4	protein_coding		0
ENSG00000159189	1	+	22647605	22647902	-33.8	-32.2	88.8	CDS	C1QC	protein_coding	22647841,22647897,	2
ENSG00000065135	1	+	109592228	109592528	-25.8	-24.4	88.4	three_prime_utr	GNAI3	protein_coding	109592415,	1
ENSG00000173821	17	+	80347512	80347783	-25.8	-24.4	88.4	CDS	RNF213	protein_coding	80347522,80347564,80347723,80347737,	4
ENSG00000099250	10	-	33179795	33180245	-25.6	-24.2	87.8	three_prime_utr	NRP1	protein_coding	33180044,33180030,33179915,33179891,	4
ENSG00000243696	3	-	52818373	52818643	-25.5	-24.1	87.5	CDS	AC006254.1	protein_coding		0
ENSG00000147403	X	+	154400691	154400902	-25.5	-24.1	87.5	CDS	RPL10	protein_coding	154400828,	1
ENSG00000155287	10	-	99610937	99611354	-25.4	-24	87.1	CDS	SLC25A28	protein_coding	99611096,99611035,99611004,	3
ENSG00000186529	19	+	15659526	15659857	-25.3	-23.9	86.8	three_prime_utr	CYP4F3	protein_coding		0
ENSG00000057294	12	-	32791553	32791794	-25.2	-23.8	86.5	three_prime_utr	PKP2	protein_coding	32791555,	1
ENSG00000066813	16	-	20536585	20536976	-25.1	-23.7	86.2	three_prime_utr	ACSM2B	protein_coding		0
ENSG00000173214	6	+	111266646	111267126	-25	-23.6	85.8	CDS	MFSD4B	protein_coding	111266832,111267098,111267107,	3
ENSG00000122779	7	+	138584932	138585382	-25	-23.6	85.8	three_prime_utr	TRIM24	protein_coding	138585071,	1
ENSG00000197256	19	-	11193262	11193503	-24.8	-23.4	85.2	CDS	KANK2	protein_coding	11193328,11193307,	2
ENSG00000023445	11	+	102324883	102325303	-24.8	-23.4	85.2	CDS	BIRC3	protein_coding	102325102,	1
ENSG00000173821	17	+	80339287	80339588	-24.7	-23.3	84.9	CDS	RNF213	protein_coding	80339327,80339339,	2
ENSG00000082438	2	-	164694483	164694724	-24.7	-23.3	84.9	CDS	COBLL1	protein_coding		0
ENSG00000189241	6	-	116278734	116279244	-24.7	-23.3	84.9	exon	TSPYL1	protein_coding	116279142,116279112,	2
ENSG00000197594	6	+	131890364	131890664	-24.7	-23.3	84.9	three_prime_utr	ENPP1	protein_coding	131890423,131890641,	2
ENSG00000095015	5	+	56881831	56882132	-24.6	-23.2	84.6	CDS	MAP3K1	protein_coding	56881844,56881976,56882010,	3
ENSG00000141699	17	-	42581785	42582055	-24.6	-23.2	84.6	three_prime_utr	RETREG3	protein_coding	42581898,42581862,42581838,	3
ENSG00000185728	8	+	63186579	63186820	-24.6	-23.2	84.6	CDS	YTHDF3	protein_coding	63186589,	1
ENSG00000171105	19	-	7115128	7115579	-24.5	-23.1	84.2	three_prime_utr	INSR	protein_coding		0
ENSG00000162413	1	-	6593292	6593621	-24.4	-23	83.9	three_prime_utr	KLHL21	protein_coding	6593576,6593432,6593411,6593384,	4
ENSG00000244754	13	-	32536515	32536965	-24.3	-22.9	83.6	CDS	N4BP2L2	protein_coding	32536836,32536653,32536566,	3
ENSG00000159023	1	+	28987593	28987804	-24.2	-22.8	83.3	CDS	EPB41	protein_coding	28987653,28987670,	2
ENSG00000253352	22	+	30978586	30978827	-24.2	-22.8	83.3	exon	TUG1	antisense_RNA	30978802,	1
ENSG00000109971	11	-	123059586	123059886	-24.1	-22.7	82.9	CDS	HSPA8	protein_coding	123059838,123059649,	2
ENSG00000141485	17	-	6685941	6686361	-24.1	-22.7	82.9	exon	SLC13A5	protein_coding	6686270,6686163,6685973,	3
ENSG00000153201	2	+	108767574	108767904	-24	-22.6	82.6	CDS	RANBP2	protein_coding	108767662,108767730,108767751,	3
ENSG00000177311	3	+	141445923	141446164	-24	-22.6	82.6	exon	ZBTB38	protein_coding		0
ENSG00000083857	4	-	186596593	186596954	-24	-22.6	82.6	CDS	FAT1	protein_coding	186596874,186596734,	2
ENSG00000183044	16	+	8782236	8782686	-23.9	-22.5	82.3	three_prime_utr	ABAT	protein_coding	8782242,8782479,	2
ENSG00000185551	15	+	96337751	96337931	-23.9	-22.5	82.3	three_prime_utr	NR2F2	protein_coding	96337763,	1
ENSG00000182197	8	-	118110265	118110625	-23.8	-22.4	82	CDS	EXT1	protein_coding	118110607,118110430,118110317,	3
ENSG00000163788	3	+	43303240	43303511	-23.8	-22.4	82	CDS	SNRK	protein_coding	43303360,	1
ENSG00000149124	11	-	58709832	58710162	-23.8	-22.4	82	CDS	GLYAT	protein_coding	58710014,58709989,	2
ENSG00000103264	16	-	87330764	87331035	-23.7	-22.3	81.7	three_prime_utr	FBXO31	protein_coding	87331025,87331014,87330945,	3
ENSG00000100650	14	+	69771226	69771526	-23.6	-22.2	81.3	exon	SRSF5	protein_coding		0
ENSG00000138496	3	-	122555357	122555778	-23.5	-22.1	81	CDS	PARP9	protein_coding	122555431,122555370,	2
ENSG00000124541	6	+	43029126	43029363	-23.5	-22.1	81	three_prime_utr	RRP36	protein_coding	43029196,43029282,	2
ENSG00000171681	12	+	14460816	14461027	-23.3	-21.9	80.4	CDS	ATF7IP	protein_coding	14460994,14461023,	2
ENSG00000198740	17	-	49317057	49317627	-23.3	-21.9	80.4	CDS	ZNF652	protein_coding	49317535,	1
ENSG00000173918	17	+	79048050	79048410	-23.2	-21.8	80	three_prime_utr	C1QTNF1	protein_coding	79048168,79048316,	2
ENSG00000132002	19	-	14516616	14516915	-23.1	-21.7	79.7	CDS	DNAJB1	protein_coding	14516881,	1
ENSG00000123200	13	-	45969250	45969819	-23	-21.6	79.4	CDS	ZC3H13	protein_coding	45969737,45969727,45969553,45969447,45969380,	5
ENSG00000138398	2	+	169636434	169637303	-45.5	-43.9	79.1	exon	PPIG	protein_coding	169636966,169637063,	2
ENSG00000258465	1	-	160239904	160240264	-22.9	-21.5	79.1	CDS	AL139011.2	protein_coding	160240190,160240172,160240037,160240007,	4
ENSG00000178295	2	+	17783880	17784151	-22.9	-21.5	79.1	three_prime_utr	GEN1	protein_coding	17783995,17784102,	2
ENSG00000132716	1	-	160239878	160240269	-22.9	-21.5	79.1	CDS	DCAF8	protein_coding	160240190,160240172,160240037,160240007,	4
ENSG00000184009	17	-	81510505	81510774	-22.7	-21.3	78.4	three_prime_utr	ACTG1	protein_coding	81510685,	1
ENSG00000154803	17	-	17213258	17213798	-22.7	-21.3	78.4	three_prime_utr	FLCN	protein_coding	17213761,17213587,17213376,17213349,	4
ENSG00000198734	1	-	169540304	169540634	-22.5	-21.1	77.8	CDS	F5	protein_coding	169540424,	1
ENSG00000160014	19	+	46609749	46610048	-22.4	-21.1	77.5	exon	CALM3	protein_coding	46609774,46609857,46609886,	3
ENSG00000119927	10	-	112153132	112153433	-22.3	-21	77.1	three_prime_utr	GPAM	protein_coding	112153338,112153231,112153214,	3
ENSG00000173281	8	-	9140742	9141402	-22.3	-21	77.1	CDS	PPP1R3B	protein_coding	9141227,9141107,9141083,9140998,9140984,9140905,	6
ENSG00000147100	X	+	74531412	74531621	-22	-20.7	76.2	CDS	SLC16A2	protein_coding		0
ENSG00000257453	12	+	76030988	76031169	-22	-20.7	76.2	exon	AC011611.3	antisense_RNA	76031104,	1
ENSG00000139289	12	-	76030992	76031173	-22	-20.7	76.2	CDS	PHLDA1	protein_coding	76031020,	1
ENSG00000140264	15	+	43792954	43793135	-22	-20.7	76.2	CDS	SERF2	protein_coding	43793110,	1
ENSG00000100889	14	+	24103716	24104076	-21.9	-20.6	75.8	CDS	PCK2	protein_coding	24103737,24103842,24103989,	3
ENSG00000177311	3	+	141442745	141443226	-21.7	-20.4	75.2	CDS	ZBTB38	protein_coding	141442938,141443003,141443007,	3
ENSG00000109906	11	+	114063690	114064020	-21.7	-20.4	75.2	exon	ZBTB16	protein_coding	114063739,114063818,114063844,114063910,114063929,	5
ENSG00000260032	20	-	36050239	36050600	-21.5	-20.2	74.6	exon	NORAD	lincRNA	36050538,36050514,36050404,	3
ENSG00000185745	10	+	89402532	89402802	-21.4	-20.1	74.2	CDS	IFIT1	protein_coding	89402630,89402786,	2
ENSG00000182831	16	+	9103028	9103298	-21.3	-20	73.9	exon	C16orf72	protein_coding		0
ENSG00000259172	15	+	101304813	101305142	-21.2	-19.9	73.6	exon	AC023024.1	antisense_RNA		0
ENSG00000065526	1	+	15935169	15935529	-21.2	-19.9	73.6	CDS	SPEN	protein_coding	15935329,	1
ENSG00000140479	15	-	101304811	101305142	-21.2	-19.9	73.6	three_prime_utr	PCSK6	protein_coding	101304962,	1
ENSG00000143641	1	+	230279702	230279972	-21.1	-19.8	73.3	three_prime_utr	GALNT2	protein_coding	230279814,	1
ENSG00000100342	22	+	36267171	36267381	-21.1	-19.8	73.3	three_prime_utr	APOL1	protein_coding		0
ENSG00000114315	3	+	194136234	194136661	-21.1	-19.8	73.3	CDS	HES1	protein_coding		0
ENSG00000157557	21	+	38822985	38823374	-21	-19.7	72.9	three_prime_utr	ETS2	protein_coding	38823167,38823218,	2
ENSG00000137309	6	+	34245455	34245694	-20.9	-19.6	72.6	three_prime_utr	HMGA1	protein_coding	34245504,	1
ENSG00000075624	7	-	5528307	5528457	-20.9	-19.6	72.6	exon	ACTB	protein_coding	5528418,	1
ENSG00000182871	21	+	45512313	45512613	-20.7	-19.4	72	three_prime_utr	COL18A1	protein_coding	45512428,45512492,	2
ENSG00000118503	6	+	137879330	137881101	-20.7	-19.4	72	CDS	TNFAIP3	protein_coding	137880237,	1
ENSG00000158669	8	+	41598328	41598658	-20.7	-19.4	72	five_prime_utr	GPAT4	protein_coding		0
ENSG00000083168	8	-	41932052	41932322	-20.6	-19.3	71.6	three_prime_utr	KAT6A	protein_coding	41932223,41932125,	2
ENSG00000189060	22	+	37805833	37806279	-20.6	-19.3	71.6	CDS	H1F0	protein_coding	37806150,	1
ENSG00000136870	9	+	101408451	101408780	-20.6	-19.3	71.6	CDS	ZNF189	protein_coding		0
ENSG00000148248	9	-	133363365	133363606	-20.5	-19.2	71.3	three_prime_utr	SURF4	protein_coding	133363445,	1
ENSG00000137124	9	+	38397916	38398155	-20.5	-19.2	71.3	three_prime_utr	ALDH1B1	protein_coding		0
ENSG00000108061	10	+	110964701	110964972	-20.4	-19.1	71	CDS	SHOC2	protein_coding		0
ENSG00000183309	8	+	143650197	143650408	-20.4	-19.1	71	exon	ZNF623	protein_coding	143650281,	1
ENSG00000105559	19	-	48868333	48868572	-20.4	-19.1	71	five_prime_utr	PLEKHA4	protein_coding	48868489,48868392,	2
ENSG00000151883	5	+	50794968	50795239	-20.4	-19.1	71	CDS	PARP8	protein_coding	50795003,	1
ENSG00000171766	15	-	45376779	45376989	-20.4	-19.1	71	exon	GATM	protein_coding	45376814,	1
ENSG00000065809	10	-	14520685	14521076	-20.3	-19	70.7	three_prime_utr	FAM107B	protein_coding	14520959,14520894,14520831,14520706,	4
ENSG00000165494	11	+	83166104	83166285	-20.2	-18.9	70.4	CDS	PCF11	protein_coding		0
ENSG00000161031	19	-	15476066	15476395	-20.2	-18.9	70.4	CDS	PGLYRP2	protein_coding	15476242,15476154,	2
ENSG00000165650	10	-	117283830	117284310	-20.2	-18.9	70.4	CDS	PDZD8	protein_coding	117284237,117284146,117284032,117284006,	4
ENSG00000265263	17	-	19335563	19335742	-20.2	-18.9	70.4	exon	AC124066.1	antisense_RNA	19335600,19335586,	2
ENSG00000072134	17	+	19335575	19335755	-20.2	-18.9	70.4	three_prime_utr	EPN2	protein_coding	19335633,	1
ENSG00000120063	17	-	65014176	65014624	-20.1	-18.8	70	exon	GNA13	protein_coding	65014384,	1
ENSG00000054793	20	-	51598697	51598937	-20.1	-18.8	70	three_prime_utr	ATP9A	protein_coding	51598793,51598707,	2
ENSG00000155506	5	+	154814706	154814886	-20.1	-18.7	69.7	three_prime_utr	LARP1	protein_coding		0
ENSG00000165175	X	+	38803403	38803613	-20.1	-18.7	69.7	five_prime_utr	MID1IP1	protein_coding	38803461,38803471,	2
ENSG00000075426	2	+	28412490	28412851	-20.1	-18.7	69.7	three_prime_utr	FOSL2	protein_coding	28412507,28412551,28412584,28412595,28412646,28412722,28412761,	7
ENSG00000174718	12	+	31982263	31982444	-20.1	-18.7	69.7	CDS	KIAA1551	protein_coding	31982316,	1
ENSG00000283321	7	+	17338989	17339527	-20.1	-18.7	69.7	CDS	AC019117.3	protein_coding	17339115,17339170,	2
ENSG00000171236	19	-	4537273	4537513	-20	-18.6	69.4	exon	LRG1	protein_coding	4537508,	1
ENSG00000114378	3	-	50302306	50302755	-20	-18.6	69.4	CDS	HYAL1	protein_coding	50302622,50302532,50302523,50302439,	4
ENSG00000165443	10	+	59245204	59245385	-20	-18.6	69.4	CDS	PHYHIPL	protein_coding	59245268,	1
ENSG00000108256	17	-	29264017	29264257	-20	-18.6	69.4	three_prime_utr	NUFIP2	protein_coding		0
ENSG00000196428	3	+	150458377	150458588	-20	-18.6	69.4	CDS	TSC22D2	protein_coding		0
ENSG00000102910	16	+	48352547	48352787	-19.9	-18.5	69.1	three_prime_utr	LONP2	protein_coding	48352653,	1
ENSG00000168872	16	+	70372034	70372335	-19.9	-18.5	69.1	three_prime_utr	DDX19A	protein_coding	70372078,70372130,70372276,	3
ENSG00000260537	16	+	70372046	70372314	-19.9	-18.5	69.1	three_prime_utr	AC012184.2	protein_coding	70372078,70372130,70372276,	3
ENSG00000169856	15	-	52757406	52757675	-19.8	-18.4	68.7	three_prime_utr	ONECUT1	protein_coding	52757628,52757616,52757486,	3
ENSG00000188229	9	+	137242547	137243202	-19.8	-18.4	68.7	exon	TUBB4B	protein_coding	137242558,137242644,	2
ENSG00000083857	4	-	186603544	186603815	-19.8	-18.4	68.7	CDS	FAT1	protein_coding	186603808,186603766,	2
ENSG00000185883	16	+	2519648	2519889	-19.8	-18.4	68.7	three_prime_utr	ATP6V0C	protein_coding		0
ENSG00000260272	16	+	2519649	2519889	-19.8	-18.4	68.7	three_prime_utr	AC093525.2	protein_coding		0
ENSG00000072364	5	-	132896810	132897171	-19.7	-18.3	68.4	CDS	AFF4	protein_coding	132897152,132897070,132897040,	3
ENSG00000125844	20	-	17614822	17618786	-19.7	-18.3	68.4	CDS	RRBP1	protein_coding	17618738,17616830,17616798,	3
ENSG00000168496	11	+	61795960	61796289	-19.7	-18.3	68.4	CDS	FEN1	protein_coding	61796103,61796229,	2
ENSG00000151151	10	-	58196212	58196542	-19.7	-18.3	68.4	exon	IPMK	protein_coding	58196484,	1
ENSG00000169136	19	+	49932622	49932772	-19.7	-18.3	68.4	CDS	ATF5	protein_coding	49932721,	1
ENSG00000135679	12	+	68842509	68842719	-19.6	-18.2	68.1	three_prime_utr	MDM2	protein_coding	68842612,	1
ENSG00000124942	11	-	62528170	62528381	-19.6	-18.2	68.1	CDS	AHNAK	protein_coding	62528336,62528325,62528174,	3
ENSG00000261771	15	-	55360415	55360686	-19.5	-18.1	67.8	CDS	DNAAF4-CCPG1	processed_transcript		0
ENSG00000133313	18	+	74520454	74520815	-19.5	-18.1	67.8	three_prime_utr	CNDP2	protein_coding	74520720,	1
ENSG00000112964	5	+	42718797	42719396	-19.5	-18.1	67.8	CDS	GHR	protein_coding	42719098,42719197,42719247,	3
ENSG00000100811	14	+	100277736	100277916	-19.4	-18.1	67.5	three_prime_utr	YY1	protein_coding	100277863,	1
ENSG00000158014	1	-	26038895	26039135	-19.4	-18.1	67.5	three_prime_utr	SLC30A2	protein_coding	26039124,26039108,26039081,26038972,	4
ENSG00000278050	11	+	65423637	65423742	-19.4	-18.1	67.5	exon	NEAT1_2	misc_RNA	65423645,	1
ENSG00000204389	6	+	31817317	31817587	-19.4	-18.1	67.5	exon	HSPA1A	protein_coding	31817341,31817452,31817470,31817500,31817524,31817582,	6
ENSG00000112245	6	+	63576438	63576888	-19.4	-18.1	67.5	five_prime_utr	PTP4A1	protein_coding	63576588,	1
ENSG00000070047	11	+	608609	608849	-38.2	-36.7	67.1	CDS	PHRF1	protein_coding	608670,608717,	2
ENSG00000079819	6	-	130869884	130870125	-19.3	-18	67.1	CDS	EPB41L2	protein_coding		0
ENSG00000178401	12	+	49351338	49351669	-19.3	-18	67.1	three_prime_utr	DNAJC22	protein_coding	49351407,49351522,	2
ENSG00000183098	13	+	93830237	93830418	-19.3	-18	67.1	CDS	GPC6	protein_coding	93830255,	1
ENSG00000264364	17	+	58089360	58089571	-19.3	-18	67.1	three_prime_utr	DYNLL2	protein_coding	58089400,	1
ENSG00000134339	11	-	18239252	18239876	-19.2	-17.9	66.8	three_prime_utr	SAA2	protein_coding	18239478,18239470,	2
ENSG00000244474	2	+	233719281	233719608	-19.2	-17.9	66.8	CDS	UGT1A4	protein_coding	233719598,	1
ENSG00000071575	2	+	12718147	12718538	-19.2	-17.9	66.8	CDS	TRIB2	protein_coding		0
ENSG00000124942	11	-	62518423	62518664	-19.1	-17.8	66.5	CDS	AHNAK	protein_coding	62518613,62518493,	2
ENSG00000103194	16	+	84744913	84745183	-19.1	-17.8	66.5	three_prime_utr	USP10	protein_coding	84744915,84745102,	2
ENSG00000141298	17	-	29632435	29632706	-19.1	-17.8	66.5	CDS	SSH2	protein_coding	29632690,	1
ENSG00000089220	12	+	118136154	118136332	-19	-17.7	66.2	CDS	PEBP1	protein_coding	118136219,118136261,118136312,	3
ENSG00000161944	17	-	7101501	7101652	-19	-17.7	66.2	stop_codon	ASGR2	protein_coding		0
ENSG00000182197	8	-	118110924	118111164	-19	-17.7	66.2	start_codon	EXT1	protein_coding	118111125,118111050,	2
ENSG00000105879	7	+	107758162	107758463	-18.9	-17.6	65.8	CDS	CBLL1	protein_coding		0
ENSG00000132109	11	-	4385163	4385579	-18.9	-17.6	65.8	CDS	TRIM21	protein_coding	4385478,4385393,4385271,	3
ENSG00000120158	9	+	4860531	4860861	-18.9	-17.6	65.8	three_prime_utr	RCL1	protein_coding	4860680,4860832,4860838,	3
ENSG00000163435	1	+	202015360	202015810	-18.9	-17.6	65.8	three_prime_utr	ELF3	protein_coding	202015388,202015484,202015650,202015702,202015734,	5
ENSG00000136048	12	+	101922119	101922329	-18.8	-17.5	65.5	three_prime_utr	DRAM1	protein_coding		0
ENSG00000093000	22	+	45178520	45178820	-18.8	-17.5	65.5	CDS	NUP50	protein_coding	45178675,	1
ENSG00000128016	19	+	39408481	39409142	-18.8	-17.5	65.5	three_prime_utr	ZFP36	protein_coding	39408528,39408773,39408790,39408799,	4
ENSG00000249007	1	+	202015357	202015657	-18.8	-17.5	65.5	three_prime_utr	AL691482.3	sense_intronic	202015388,202015484,202015650,	3
ENSG00000114378	3	-	50300305	50300485	-18.8	-17.5	65.5	three_prime_utr	HYAL1	protein_coding		0
ENSG00000108551	17	-	17496187	17496395	-18.8	-17.5	65.5	five_prime_utr	RASD1	protein_coding		0
ENSG00000065883	7	+	40094649	40094919	-18.7	-17.4	65.2	CDS	CDK13	protein_coding	40094711,40094874,40094884,40094901,	4
ENSG00000134352	5	-	55940759	55941299	-18.7	-17.4	65.2	three_prime_utr	IL6ST	protein_coding	55941190,55941078,55940959,	3
ENSG00000183044	16	+	8783255	8783766	-18.7	-17.4	65.2	three_prime_utr	ABAT	protein_coding		0
ENSG00000166086	11	+	134149155	134149396	-18.6	-17.3	64.9	three_prime_utr	JAM3	protein_coding	134149272,134149377,	2
ENSG00000206503	6	+	29942778	29943077	-18.6	-17.3	64.9	CDS	HLA-A	protein_coding	29942840,29942936,29942984,29942992,29943058,	5
ENSG00000099968	22	+	17727143	17727324	-18.6	-17.3	64.9	CDS	BCL2L13	protein_coding		0
ENSG00000276980	19	-	6717594	6717742	-18.5	-17.2	64.5	exon	AC008760.2	sense_intronic		0
ENSG00000028137	1	+	12208988	12209198	-18.4	-17.1	64.2	three_prime_utr	TNFRSF1B	protein_coding	12209000,12209012,12209042,12209183,	4
ENSG00000213024	19	-	49929163	49929374	-18.3	-17	63.9	five_prime_utr	NUP62	protein_coding	49929213,49929189,49929182,	3
ENSG00000169136	19	+	49929165	49929375	-18.3	-17	63.9	five_prime_utr	ATF5	protein_coding		0
ENSG00000141002	16	+	89883385	89883625	-18.2	-16.9	63.6	CDS	TCF25	protein_coding		0
ENSG00000136802	9	+	128907303	128907842	-18.2	-16.9	63.6	CDS	LRRC8A	protein_coding	128907351,128907468,128907492,128907668,128907747,128907774,128907806,128907837,	8
ENSG00000120314	5	+	140669436	140669676	-18.2	-16.9	63.6	CDS	WDR55	protein_coding	140669469,140669530,140669584,	3
ENSG00000254721	11	-	70206439	70206677	-18.2	-16.9	63.6	exon	AP000879.1	antisense_RNA	70206468,	1
ENSG00000168040	11	+	70206439	70206678	-18.2	-16.9	63.6	three_prime_utr	FADD	protein_coding	70206497,70206521,	2
ENSG00000106261	7	+	100033770	100034010	-18	-16.7	62.9	exon	ZKSCAN1	protein_coding	100033928,	1
ENSG00000197312	1	+	15660174	15660385	-18	-16.7	62.9	three_prime_utr	DDI2	protein_coding		0
ENSG00000215695	1	+	15660167	15660377	-18	-16.7	62.9	three_prime_utr	RSC1A1	protein_coding		0
ENSG00000243649	6	+	31951904	31952054	-18	-16.7	62.9	CDS	CFB	protein_coding	31952045,	1
ENSG00000110169	11	-	6437484	6437812	-17.9	-16.6	62.6	CDS	HPX	protein_coding	6437720,6437658,6437631,	3
ENSG00000182095	7	-	5313151	5313362	-17.9	-16.6	62.6	CDS	TNRC18	protein_coding	5313320,5313281,5313236,	3
ENSG00000184640	17	+	77402162	77402522	-17.9	-16.6	62.6	CDS	2020-09-09	protein_coding	77402175,77402217,77402429,	3
ENSG00000182704	11	+	76795609	76795909	-17.8	-16.5	62.3	CDS	TSKU	protein_coding	76795791,76795806,	2
ENSG00000161011	5	+	179833101	179833312	-17.8	-16.5	62.3	CDS	SQSTM1	protein_coding	179833275,	1
ENSG00000111339	12	-	14840809	14841140	-17.7	-16.4	62	CDS	ART4	protein_coding	14840862,	1
ENSG00000231925	6	-	33299723	33299963	-17.7	-16.4	62	three_prime_utr	TAPBP	protein_coding	33299903,33299897,33299853,33299764,	4
ENSG00000245532	11	+	65423142	65423368	-31.5	-30	62	exon	NEAT1	lincRNA		0
ENSG00000107562	10	-	44372618	44372859	-17.7	-16.4	62	three_prime_utr	CXCL12	protein_coding	44372626,	1
ENSG00000122257	16	+	24571484	24571695	-17.7	-16.4	62	exon	RBBP6	protein_coding	24571595,	1
ENSG00000133112	13	-	45336880	45337539	-275	-273	61.6	three_prime_utr	TPT1	protein_coding	45337310,45337294,45337046,	3
ENSG00000128000	19	-	40034154	40034394	-17.6	-16.3	61.6	three_prime_utr	ZNF780B	protein_coding	40034298,	1
ENSG00000069667	15	-	60511321	60511532	-17.5	-16.2	61.3	CDS	RORA	protein_coding	60511375,	1
ENSG00000183576	14	-	99398794	99399065	-17.5	-16.2	61.3	CDS	SETD3	protein_coding	99398917,	1
ENSG00000120129	5	-	172768534	172769010	-17.5	-16.2	61.3	CDS	DUSP1	protein_coding	172768723,172768566,	2
ENSG00000215447	21	+	45290546	45290815	-17.4	-16.1	61	exon	BX322557.1	processed_transcript	45290549,45290593,	2
ENSG00000173210	5	+	149141872	149142053	-17.4	-16.1	61	five_prime_utr	ABLIM3	protein_coding	149141942,149141988,	2
ENSG00000158805	16	+	89738297	89738478	-17.3	-16	60.7	three_prime_utr	ZNF276	protein_coding	89738410,89738455,	2
ENSG00000054654	14	+	64051638	64051969	-17.3	-16	60.7	CDS	SYNE2	protein_coding	64051822,	1
ENSG00000187741	16	-	89738297	89738478	-17.3	-16	60.7	three_prime_utr	FANCA	protein_coding	89738380,	1
ENSG00000134107	3	+	4983434	4983705	-17.3	-16	60.7	CDS	BHLHE40	protein_coding		0
ENSG00000227766	6	-	29942774	29943067	-17.3	-16	60.7	exon	HCG4P5	unprocessed_pseudogene	29942792,	1
ENSG00000168209	10	+	72273919	72274427	-17.3	-16	60.7	five_prime_utr	DDIT4	protein_coding	72273954,72273961,72274020,72274232,72274373,72274388,	6
ENSG00000132467	4	+	70689899	70690077	-17.2	-15.9	60.4	CDS	UTP3	protein_coding	70689936,	1
ENSG00000029364	14	+	69398849	69399180	-17.2	-15.9	60.4	five_prime_utr	SLC39A9	protein_coding	69398853,69398894,69399139,	3
ENSG00000178772	3	-	194341023	194341653	-17.2	-15.9	60.4	CDS	CPN2	protein_coding	194341354,194341324,194341161,194341132,	4
ENSG00000159692	4	-	1241420	1241631	-17.1	-15.8	60	five_prime_utr	CTBP1	protein_coding	1241563,1241440,	2
ENSG00000113600	5	-	39284946	39285156	-17.1	-15.8	60	three_prime_utr	C9	protein_coding		0
ENSG00000149115	11	-	57309741	57310041	-25	-23.6	60	CDS	TNKS1BP1	protein_coding	57309973,57309931,57309832,57309806,57309790,	5
ENSG00000058262	3	+	128070934	128071204	-17.1	-15.8	60	three_prime_utr	SEC61A1	protein_coding	128070975,128071170,128071180,	3
ENSG00000050820	16	-	75234940	75235211	-17	-15.7	59.7	three_prime_utr	BCAR1	protein_coding	75235175,75235169,75235133,75235077,75234959,	5
ENSG00000111602	12	-	56417721	56418147	-17	-15.7	59.7	CDS	TIMELESS	protein_coding	56417953,	1
ENSG00000058262	3	+	128070456	128070726	-17	-15.7	59.7	three_prime_utr	SEC61A1	protein_coding	128070474,128070533,128070622,128070690,	4
ENSG00000185745	10	+	89403191	89403401	-17	-15.7	59.7	CDS	IFIT1	protein_coding		0
ENSG00000116127	2	+	73572883	73573123	-17	-15.7	59.7	CDS	ALMS1	protein_coding		0
ENSG00000157637	17	-	81246255	81247005	-17	-15.7	59.7	CDS	SLC38A10	protein_coding	81246977,81246908,81246782,81246737,81246265,	5
ENSG00000118482	6	+	63712869	63713710	-17	-15.7	59.7	CDS	PHF3	protein_coding	63713343,63713454,63713607,63713649,63713676,	5
ENSG00000185624	17	-	81845931	81846937	-20.3	-18.9	59.7	CDS	P4HB	protein_coding	81846208,81846202,	2
ENSG00000180432	3	-	42874594	42874980	-17	-15.7	59.7	CDS	CYP8B1	protein_coding	42874639,	1
ENSG00000151276	3	-	65356548	65356729	-17	-15.7	59.7	three_prime_utr	MAGI1	protein_coding		0
ENSG00000170144	2	+	177223001	177223182	-17	-15.7	59.7	three_prime_utr	HNRNPA3	protein_coding		0
ENSG00000185950	13	-	109783635	109783846	-16.9	-15.6	59.4	CDS	IRS2	protein_coding	109783838,109783760,	2
ENSG00000183340	11	+	96390903	96391082	-16.9	-15.6	59.4	CDS	JRKL	protein_coding	96390945,	1
ENSG00000107104	9	+	712279	712520	-16.9	-15.6	59.4	exon	KANK1	protein_coding	712360,712369,712383,	3
ENSG00000198824	13	+	114324021	114324201	-16.9	-15.6	59.4	CDS	CHAMP1	protein_coding		0
ENSG00000284503	12	+	103930424	103930555	-16.9	-15.6	59.4	exon	MIR3652	miRNA	103930490,	1
ENSG00000136279	7	+	44068646	44068917	-16.9	-15.6	59.4	three_prime_utr	DBNL	protein_coding		0
ENSG00000167895	17	+	78142637	78142938	-16.8	-15.6	59.1	three_prime_utr	TMC8	protein_coding	78142650,78142709,	2
ENSG00000125844	20	-	17660123	17660274	-16.8	-15.6	59.1	CDS	RRBP1	protein_coding		0
ENSG00000125827	20	-	7982191	7982371	-16.8	-15.6	59.1	exon	TMX4	protein_coding	7982257,	1
ENSG00000169242	1	+	155134378	155134648	-16.8	-15.6	59.1	three_prime_utr	EFNA1	protein_coding		0
ENSG00000124253	20	+	57561468	57561678	-45.5	-43.9	58.9	exon	PCK1	protein_coding	57561472,	1
ENSG00000198650	16	-	71567839	71568169	-92.2	-90.4	58.7	three_prime_utr	TAT	protein_coding	71568096,71568072,	2
ENSG00000110048	11	-	59576396	59576900	-16.7	-15.5	58.7	CDS	OSBP	protein_coding	59576756,59576690,59576672,59576619,	4
ENSG00000103855	15	+	73712989	73713350	-16.6	-15.4	58.4	three_prime_utr	CD276	protein_coding	73713125,73713250,73713299,	3
ENSG00000138757	4	-	75644786	75645326	-16.6	-15.4	58.4	three_prime_utr	G3BP2	protein_coding	75645276,75645206,75645154,	3
ENSG00000008441	19	+	13094793	13095093	-16.6	-15.4	58.4	three_prime_utr	NFIX	protein_coding	13094811,13094915,13094932,	3
ENSG00000163581	3	-	170997815	170998086	-16.5	-15.3	58.1	CDS	SLC2A2	protein_coding		0
ENSG00000058668	1	+	203683069	203683309	-16.5	-15.3	58.1	five_prime_utr	ATP2B4	protein_coding	203683266,	1
ENSG00000265972	1	-	145993273	145993483	-16.5	-15.3	58.1	three_prime_utr	TXNIP	protein_coding	145993461,145993295,	2
ENSG00000171552	20	-	31721661	31721871	-16.5	-15.3	58.1	CDS	BCL2L1	protein_coding	31721867,	1
ENSG00000077420	10	+	26567533	26567773	-16.5	-15.3	58.1	three_prime_utr	APBB1IP	protein_coding		0
ENSG00000245848	19	-	33301248	33301638	-16.5	-15.3	58.1	CDS	CEBPA	protein_coding	33301579,33301408,33301321,33301294,	4
ENSG00000211893	14	-	105643439	105643834	-16.5	-15.3	58.1	CDS	IGHG2	IG_C_gene	105643805,105643612,	2
ENSG00000204388	6	+	31827823	31828061	-16.4	-15.2	57.8	five_prime_utr	HSPA1B	protein_coding	31827871,	1
ENSG00000170421	12	-	52904952	52905072	-16.4	-15.2	57.8	exon	KRT8	protein_coding		0
ENSG00000184160	4	+	3766787	3766997	-16.4	-15.2	57.8	exon	ADRA2C	protein_coding		0
ENSG00000184160	4	+	3766791	3766999	-16.4	-15.2	57.8	exon	ADRA2C	protein_coding		0
ENSG00000237988	6	+	29553105	29553735	-16.3	-15.1	57.4	exon	OR2I1P	transcribed_unprocessed_pseudogene	29553475,29553576,	2
ENSG00000185650	14	-	68789369	68789640	-16.3	-15.1	57.4	three_prime_utr	ZFP36L1	protein_coding	68789585,68789516,	2
ENSG00000261701	16	+	72076768	72076918	-16.2	-15	57.1	CDS	HPR	protein_coding		0
ENSG00000163811	2	+	28946475	28946906	-16.2	-15	57.1	CDS	WDR43	protein_coding	28946648,28946702,28946866,	3
ENSG00000221963	22	+	35658617	35659008	-16.1	-14.9	56.8	exon	APOL6	protein_coding		0
ENSG00000167635	19	+	36237521	36238148	-16.1	-14.9	56.8	three_prime_utr	ZNF146	protein_coding		0
ENSG00000124942	11	-	62524961	62525262	-23.4	-22.1	56.8	CDS	AHNAK	protein_coding	62525252,62525241,	2
ENSG00000055957	3	+	52790691	52790902	-16	-14.8	56.5	CDS	ITIH1	protein_coding	52790795,52790858,52790882,	3
ENSG00000188994	6	+	87256463	87256763	-15.9	-14.7	56.2	CDS	ZNF292	protein_coding		0
ENSG00000118523	6	-	131948984	131949315	-15.9	-14.7	56.2	three_prime_utr	CTGF	protein_coding		0
ENSG00000130164	19	+	11131632	11131812	-15.9	-14.7	56.2	three_prime_utr	LDLR	protein_coding	11131695,	1
ENSG00000163597	17	+	76563310	76563521	-15.9	-14.7	56.2	exon	SNHG16	processed_transcript	76563344,	1
ENSG00000124831	2	+	237763192	237763553	-17.3	-16.1	56.2	exon	LRRFIP1	protein_coding	237763241,237763400,	2
ENSG00000124766	6	+	21596170	21596410	-15.9	-14.7	56.2	exon	SOX4	protein_coding	21596178,21596201,21596344,	3
ENSG00000166454	16	+	81043253	81043524	-15.8	-14.6	55.8	CDS	ATMIN	protein_coding		0
ENSG00000140564	15	+	90881692	90881902	-15.8	-14.6	55.8	exon	FURIN	protein_coding	90881750,90881825,90881845,	3
ENSG00000181035	19	+	19111331	19111571	-15.8	-14.6	55.8	three_prime_utr	SLC25A42	protein_coding	19111337,	1
ENSG00000168016	3	-	36857098	36857458	-15.7	-14.5	55.5	CDS	TRANK1	protein_coding	36857355,36857239,36857108,	3
ENSG00000117899	15	-	80979291	80979472	-15.7	-14.5	55.5	CDS	MESD	protein_coding	80979409,	1
ENSG00000113369	5	-	91370726	91370996	-15.7	-14.5	55.5	three_prime_utr	ARRDC3	protein_coding	91370877,	1
ENSG00000269179	19	-	49909557	49909817	-15.6	-14.4	55.2	CDS	AC011452.1	protein_coding		0
ENSG00000213024	19	-	49909579	49909820	-15.6	-14.4	55.2	CDS	NUP62	protein_coding		0
ENSG00000136444	17	+	50485374	50485705	-15.6	-14.4	55.2	three_prime_utr	RSAD1	protein_coding	50485549,50485639,50485691,	3
ENSG00000280087	19	+	44914668	44914789	-15.6	-14.4	55.2	five_prime_utr	AC011481.3	TEC	44914695,44914700,44914757,	3
ENSG00000118503	6	+	137881458	137881788	-15.6	-14.4	55.2	three_prime_utr	TNFAIP3	protein_coding	137881607,137881626,137881659,	3
ENSG00000103264	16	-	87329684	87329925	-15.5	-14.3	54.9	three_prime_utr	FBXO31	protein_coding		0
ENSG00000108654	17	-	64506181	64506362	-15.5	-14.3	54.9	exon	DDX5	protein_coding		0
ENSG00000173821	17	+	80345383	80345684	-15.4	-14.2	54.5	CDS	RNF213	protein_coding		0
ENSG00000116044	2	-	177231230	177231680	-15.4	-14.2	54.5	CDS	NFE2L2	protein_coding		0
ENSG00000179933	14	+	23098011	23098281	-15.3	-14.1	54.2	three_prime_utr	C14orf119	protein_coding	23098076,23098254,	2
ENSG00000003402	2	+	201168947	201169248	-15.3	-14.1	54.2	three_prime_utr	CFLAR	protein_coding	201168966,	1
ENSG00000070610	9	-	35736984	35737284	-15.3	-14.1	54.2	three_prime_utr	GBA2	protein_coding	35737229,35737222,35737205,35737071,	4
ENSG00000183864	22	-	41436951	41437161	-15.3	-14.1	54.2	exon	TOB2	protein_coding	41437152,41436969,	2
ENSG00000183864	22	-	41436593	41436863	-15.3	-14.1	54.2	exon	TOB2	protein_coding		0
ENSG00000173369	1	+	22660974	22661094	-15.2	-14	53.9	CDS	C1QB	protein_coding	22661033,	1
ENSG00000120158	9	+	4860173	4860473	-15.2	-14	53.9	three_prime_utr	RCL1	protein_coding	4860330,4860341,4860367,	3
ENSG00000162923	1	-	224389514	224389784	-15.2	-14	53.9	three_prime_utr	WDR26	protein_coding	224389739,224389623,	2
ENSG00000164308	5	+	96917890	96918100	-15.2	-14	53.9	three_prime_utr	ERAP2	protein_coding		0
ENSG00000145692	5	+	79131305	79131873	-269	-267	53.9	three_prime_utr	BHMT	protein_coding	79131471,79131490,	2
ENSG00000235437	X	-	63428846	63429057	-15.1	-13.9	53.6	exon	LINC01278	processed_transcript	63428980,	1
ENSG00000251143	11	+	72015542	72015751	-15.1	-13.9	53.6	exon	AP002490.1	antisense_RNA		0
ENSG00000137497	11	-	72015540	72015751	-15.1	-13.9	53.6	CDS	NUMA1	protein_coding	72015608,	1
ENSG00000205060	7	-	134294610	134294880	-15.1	-13.9	53.6	three_prime_utr	SLC35B4	protein_coding	134294874,134294849,134294789,134294695,134294614,	5
ENSG00000060237	12	+	754122	754303	-15.1	-13.9	53.6	CDS	WNK1	protein_coding	754283,	1
ENSG00000125730	19	-	6684402	6684818	-74.1	-72.3	53.4	CDS	C3	protein_coding		0
ENSG00000127022	5	+	179728706	179728947	-15	-13.8	53.3	three_prime_utr	CANX	protein_coding	179728712,179728838,	2
ENSG00000169905	1	-	179850951	179851221	-15	-13.8	53.3	CDS	TOR1AIP2	protein_coding		0
ENSG00000100105	22	-	31344853	31345094	-14.9	-13.7	52.9	CDS	PATZ1	protein_coding	31345065,31345058,31345040,31344905,31344883,	5
ENSG00000127948	7	+	75986345	75986555	-14.9	-13.7	52.9	three_prime_utr	POR	protein_coding	75986425,75986467,	2
ENSG00000218537	22	-	23894425	23894573	-14.9	-13.7	52.9	exon	MIF-AS1	antisense_RNA	23894462,	1
ENSG00000106624	7	+	44114084	44114383	-14.8	-13.6	52.6	CDS	AEBP1	protein_coding	44114090,44114253,44114373,	3
ENSG00000145675	5	+	68226292	68226683	-14.8	-13.6	52.6	five_prime_utr	PIK3R1	protein_coding	68226336,68226435,68226490,68226498,68226563,	5
ENSG00000074964	1	+	17697154	17697395	-14.7	-13.5	52.3	exon	ARHGEF10L	protein_coding	17697159,17697339,	2
ENSG00000166148	12	-	63147222	63147612	-14.7	-13.5	52.3	exon	AVPR1A	protein_coding	63147408,	1
ENSG00000135111	12	-	114683147	114683596	-14.7	-13.5	52.3	five_prime_utr	TBX3	protein_coding	114683592,114683465,114683240,114683164,	4
ENSG00000129422	8	-	17755706	17755946	-14.7	-13.5	52.3	five_prime_utr	MTUS1	protein_coding		0
ENSG00000100207	22	-	42211925	42212316	-14.7	-13.5	52.3	CDS	TCF20	protein_coding	42212085,	1
ENSG00000179041	8	+	66430253	66430554	-14.7	-13.5	52.3	three_prime_utr	RRS1	protein_coding	66430265,66430307,66430317,66430349,66430389,	5
ENSG00000104960	19	+	49857779	49858049	-14.6	-13.4	52	exon	PTOV1	protein_coding	49857804,49857811,49857829,49857846,	4
ENSG00000159658	1	-	46678360	46678540	-14.6	-13.4	52	three_prime_utr	EFCAB14	protein_coding	46678434,	1
ENSG00000113889	3	+	186717365	186717605	-14.6	-13.4	52	five_prime_utr	KNG1	protein_coding	186717439,	1
ENSG00000180530	21	-	14964525	14964855	-14.6	-13.4	52	three_prime_utr	NRIP1	protein_coding	14964758,	1
ENSG00000157106	16	-	18808958	18809349	-14.6	-13.4	52	three_prime_utr	SMG1	protein_coding	18809008,	1
ENSG00000083223	9	-	86323341	86323701	-14.6	-13.4	52	CDS	ZCCHC6	protein_coding	86323344,	1
ENSG00000165671	5	+	177135501	177135742	-14.6	-13.4	52	CDS	NSD1	protein_coding	177135581,177135608,	2
ENSG00000011007	1	+	23751307	23751727	-14.6	-13.4	52	CDS	ELOA	protein_coding	23751356,23751464,23751512,23751620,23751641,	5
ENSG00000179918	16	-	30445142	30445499	-14.5	-13.3	51.6	CDS	SEPHS2	protein_coding	30445489,30445369,30445315,	3
ENSG00000183309	8	+	143650196	143650406	-14.5	-13.3	51.6	exon	ZNF623	protein_coding	143650281,	1
ENSG00000068650	13	+	112882580	112882761	-14.5	-13.3	51.3	three_prime_utr	ATP11A	protein_coding	112882673,	1
ENSG00000263001	7	+	74657846	74658027	-14.4	-13.2	51	five_prime_utr	GTF2I	protein_coding		0
ENSG00000108679	17	-	78971476	78972044	-14.4	-13.2	51	CDS	LGALS3BP	protein_coding	78971916,78971838,78971688,78971580,78971534,	5
ENSG00000119596	14	+	74798982	74799283	-14.4	-13.2	51	CDS	YLPM1	protein_coding	74799033,74799126,74799150,74799156,74799222,	5
ENSG00000188895	17	+	40123165	40123316	-14.3	-13.1	50.7	CDS	MSL1	protein_coding	40123182,40123303,	2
ENSG00000172057	17	-	39922261	39922619	-14.3	-13.1	50.7	three_prime_utr	ORMDL3	protein_coding	39922455,	1
ENSG00000116539	1	-	155438636	155438966	-14.3	-13.1	50.7	CDS	ASH1L	protein_coding	155438888,	1
ENSG00000159335	12	+	6770159	6770716	-14.2	-13	50.3	CDS	PTMS	protein_coding		0
ENSG00000244754	13	-	32536125	32536396	-14.2	-13	50.3	CDS	N4BP2L2	protein_coding	32536278,	1
ENSG00000070756	8	-	100721912	100722092	-14.2	-13	50.3	five_prime_utr	PABPC1	protein_coding		0
ENSG00000175336	12	-	56361484	56361899	-14.2	-13	50.3	exon	APOF	protein_coding	56361697,	1
ENSG00000119547	18	+	57477818	57478179	-14.1	-12.9	50	three_prime_utr	ONECUT2	protein_coding	57478146,57478162,	2
ENSG00000128567	7	-	131504086	131504356	-14.1	-12.9	50	three_prime_utr	PODXL	protein_coding	131504345,	1
ENSG00000239789	7	+	55954911	55955152	-14.1	-12.9	50	CDS	MRPS17	protein_coding		0
ENSG00000198246	10	+	71362609	71362789	-14.1	-12.9	50	three_prime_utr	SLC29A3	protein_coding	71362616,71362624,71362712,	3
ENSG00000106261	7	+	100023564	100023865	-14.1	-12.9	50	CDS	ZKSCAN1	protein_coding	100023642,	1
ENSG00000204469	6	+	31631732	31632033	-14.1	-12.9	50	CDS	PRRC2A	protein_coding	31631793,31631804,31631880,31631888,	4
ENSG00000249773	7	+	55954910	55955179	-14.1	-12.9	50	CDS	AC092647.5	protein_coding		0
ENSG00000121892	4	-	39825261	39825472	-14	-12.8	49.7	three_prime_utr	PDS5A	protein_coding		0
ENSG00000132840	5	+	79088633	79089169	-14	-12.8	49.7	three_prime_utr	BHMT2	protein_coding		0
ENSG00000083168	8	-	42048505	42048776	-14	-12.8	49.7	CDS	KAT6A	protein_coding		0
ENSG00000166548	16	-	66510701	66510972	-14	-12.8	49.7	three_prime_utr	TK2	protein_coding	66510861,	1
ENSG00000118482	6	+	63685412	63685803	-14	-12.8	49.7	CDS	PHF3	protein_coding	63685572,	1
ENSG00000119686	14	+	75578945	75579156	-13.9	-12.7	49.4	CDS	FLVCR2	protein_coding	75579042,	1
ENSG00000082641	17	+	48051183	48051453	-13.9	-12.7	49.4	CDS	NFE2L1	protein_coding	48051197,48051341,48051389,	3
ENSG00000100354	22	+	40265148	40265449	-13.9	-12.7	49.4	CDS	TNRC6B	protein_coding	40265345,	1
ENSG00000169564	2	+	70088372	70088580	-13.9	-12.7	49.4	CDS	PCBP1	protein_coding	70088390,70088420,70088505,	3
ENSG00000161813	12	+	50475723	50475904	-13.9	-12.7	49.4	exon	LARP4	protein_coding		0
ENSG00000179021	3	+	88156245	88156426	-13.9	-12.7	49.4	CDS	C3orf38	protein_coding	88156307,88156359,88156409,	3
ENSG00000224721	14	-	75578928	75579168	-13.9	-12.7	49.4	exon	AC007182.1	antisense_RNA	75579112,75579076,75579058,75579027,75578987,75578933,	6
ENSG00000065054	16	+	2036988	2038101	-13.9	-12.7	49.4	CDS	SLC9A3R2	protein_coding	2037592,2037781,2037946,2038006,2038014,2038029,2038072,	7
ENSG00000167258	17	+	39462499	39462710	-13.9	-12.7	49.4	CDS	CDK12	protein_coding	39462504,	1
ENSG00000219607	6	+	5086913	5087154	-13.8	-12.6	49.1	three_prime_utr	PPP1R3G	protein_coding	5087034,5087054,	2
ENSG00000204389	6	+	31817646	31817886	-13.8	-12.6	49.1	three_prime_utr	HSPA1A	protein_coding		0
ENSG00000103091	16	-	74873818	74874029	-13.8	-12.6	49.1	three_prime_utr	WDR59	protein_coding	74873995,	1
ENSG00000118680	18	+	3277865	3278105	-13.8	-12.6	49.1	three_prime_utr	MYL12B	protein_coding		0
ENSG00000244474	2	+	233718925	233719164	-13.8	-12.6	49.1	CDS	UGT1A4	protein_coding	233719072,	1
ENSG00000110723	11	-	108513217	108513458	-13.7	-12.5	48.7	CDS	EXPH5	protein_coding	108513354,108513261,	2
ENSG00000173456	11	+	119336204	119336474	-13.7	-12.5	48.7	CDS	RNF26	protein_coding	119336275,	1
ENSG00000118689	6	+	108683277	108683607	-13.7	-12.5	48.7	three_prime_utr	FOXO3	protein_coding	108683343,108683461,	2
ENSG00000172216	20	+	50192273	50192452	-13.6	-12.4	48.4	three_prime_utr	CEBPB	protein_coding	50192439,	1
ENSG00000112715	6	+	43785169	43785589	-13.6	-12.4	48.4	exon	VEGFA	protein_coding	43785276,43785309,43785345,43785551,	4
ENSG00000162783	1	+	181089877	181090058	-13.6	-12.4	48.4	three_prime_utr	IER5	protein_coding	181089965,	1
ENSG00000179918	16	-	30444312	30444521	-13.5	-12.3	48.1	CDS	SEPHS2	protein_coding	30444356,	1
ENSG00000090432	1	-	20500220	20500548	-13.5	-12.3	48.1	three_prime_utr	MUL1	protein_coding	20500496,20500309,20500297,	3
ENSG00000263606	18	-	2945817	2946057	-13.5	-12.3	48.1	exon	AP000919.1	transcribed_processed_pseudogene	2945977,2945889,	2
ENSG00000172466	18	-	35337057	35337297	-13.5	-12.3	48.1	three_prime_utr	ZNF24	protein_coding		0
ENSG00000263606	18	-	2945832	2946068	-13.5	-12.3	48.1	exon	AP000919.1	transcribed_processed_pseudogene	2945977,2945889,	2
ENSG00000121361	12	-	21766091	21766331	-13.4	-12.2	47.8	CDS	KCNJ8	protein_coding	21766258,	1
ENSG00000088812	20	+	3649233	3649503	-13.4	-12.2	47.8	three_prime_utr	ATRN	protein_coding		0
ENSG00000073008	19	+	44661853	44662152	-13.3	-12.1	47.4	three_prime_utr	PVR	protein_coding	44661874,44662004,44662062,	3
ENSG00000127666	19	-	4817477	4817745	-13.3	-12.1	47.4	CDS	TICAM1	protein_coding		0
ENSG00000169727	17	+	82057111	82057440	-13.3	-12.1	47.4	exon	GPS1	protein_coding	82057149,82057178,82057185,	3
ENSG00000127666	19	-	4817484	4817725	-13.3	-12.1	47.4	CDS	TICAM1	protein_coding		0
ENSG00000189241	6	-	116278225	116278585	-13.2	-12	47.1	three_prime_utr	TSPYL1	protein_coding	116278464,	1
ENSG00000082438	2	-	164695532	164695863	-13.2	-12	47.1	CDS	COBLL1	protein_coding		0
ENSG00000108406	17	+	59605457	59605637	-13.1	-11.9	46.8	CDS	DHX40	protein_coding		0
ENSG00000156650	10	+	75030912	75031183	-13.1	-11.9	46.8	three_prime_utr	KAT6B	protein_coding	75030979,	1
ENSG00000101745	18	+	9256556	9256707	-13	-11.8	46.5	CDS	ANKRD12	protein_coding		0
ENSG00000009724	1	-	11027151	11027331	-13	-11.8	46.5	CDS	MASP2	protein_coding	11027256,	1
ENSG00000002834	17	+	38921320	38921501	-13	-11.8	46.5	three_prime_utr	LASP1	protein_coding		0
ENSG00000049239	1	+	9270647	9270887	-13	-11.8	46.5	three_prime_utr	H6PD	protein_coding	9270743,	1
ENSG00000173193	3	+	122700965	122701296	-13	-11.8	46.5	CDS	PARP14	protein_coding	122701030,	1
ENSG00000196531	12	-	56713089	56713270	-13	-11.8	46.5	CDS	NACA	protein_coding		0
ENSG00000115760	2	+	32415822	32416063	-13	-11.8	46.5	CDS	BIRC6	protein_coding	32415851,32415929,32415993,	3
ENSG00000120907	8	-	26770152	26770393	-12.9	-11.7	46.2	CDS	ADRA1A	protein_coding		0
ENSG00000136026	12	-	106239188	106239427	-12.9	-11.7	46.2	CDS	CKAP4	protein_coding	106239283,106239250,106239241,	3
ENSG00000155304	21	-	14373869	14374200	-12.9	-11.7	46.2	CDS	HSPA13	protein_coding	14374083,14373995,	2
ENSG00000163659	3	+	156677809	156677989	-12.9	-11.7	46.2	CDS	TIPARP	protein_coding		0
ENSG00000198146	15	-	34983061	34983271	-12.8	-11.6	45.8	exon	ZNF770	protein_coding		0
ENSG00000113580	5	-	143399785	143400115	-12.8	-11.6	45.8	CDS	NR3C1	protein_coding	143400109,143400085,143399853,	3
ENSG00000169826	10	+	43154903	43155143	-12.7	-11.5	45.5	exon	CSGALNACT2	protein_coding		0
ENSG00000118482	6	+	63684752	63684993	-12.7	-11.5	45.5	CDS	PHF3	protein_coding		0
ENSG00000178927	17	-	82443694	82444024	-12.7	-11.5	45.5	exon	C17orf62	protein_coding	82443965,82443917,82443869,82443821,82443773,	5
ENSG00000172493	4	+	87047161	87047492	-12.7	-11.5	45.5	CDS	AFF1	protein_coding	87047225,87047298,	2
ENSG00000204574	6	+	30590854	30591065	-12.7	-11.5	45.5	three_prime_utr	ABCF1	protein_coding	30591016,	1
ENSG00000116030	2	-	202206712	202206921	-12.7	-11.5	45.5	three_prime_utr	SUMO1	protein_coding	202206883,202206782,	2
ENSG00000245532	11	+	65444191	65444371	-12.6	-11.4	45.2	exon	NEAT1	lincRNA		0
ENSG00000106261	7	+	100035299	100035570	-12.6	-11.4	45.2	three_prime_utr	ZKSCAN1	protein_coding		0
ENSG00000039560	5	+	34823486	34823696	-12.6	-11.4	45.2	CDS	RAI14	protein_coding		0
ENSG00000148926	11	+	10306859	10307069	-12.5	-11.4	44.9	three_prime_utr	ADM	protein_coding		0
ENSG00000158373	6	+	26171145	26171349	-12.5	-11.4	44.9	three_prime_utr	HIST1H2BD	protein_coding	26171258,26171299,	2
ENSG00000198369	2	-	65313097	65313487	-12.5	-11.4	44.9	three_prime_utr	SPRED2	protein_coding	65313344,	1
ENSG00000075292	2	+	71349291	71349442	-12.5	-11.4	44.9	CDS	ZNF638	protein_coding		0
ENSG00000119523	9	-	99218453	99218692	-12.4	-11.3	44.5	three_prime_utr	ALG2	protein_coding		0
ENSG00000094975	1	+	172610008	172610248	-12.4	-11.3	44.5	CDS	SUCO	protein_coding	172610063,	1
ENSG00000111321	12	+	6390972	6391272	-12.4	-11.3	44.5	exon	LTBR	protein_coding	6391119,6391199,	2
ENSG00000108679	17	-	78972342	78972641	-12.4	-11.3	44.5	CDS	LGALS3BP	protein_coding	78972573,78972549,78972519,78972357,	4
ENSG00000165406	10	-	45458323	45458533	-12.4	-11.3	44.5	CDS	2020-03-08	protein_coding	45458520,45458482,	2
ENSG00000173334	8	+	125430320	125430681	-12.4	-11.3	44.5	five_prime_utr	TRIB1	protein_coding	125430548,125430593,125430672,	3
ENSG00000165140	9	-	94603281	94603460	-12.4	-11.3	44.5	three_prime_utr	FBP1	protein_coding	94603339,	1
ENSG00000153487	13	+	110719680	110719891	-12.4	-11.3	44.5	exon	ING1	protein_coding	110719885,	1
ENSG00000176542	3	-	113656992	113657233	-12.3	-11.2	44.2	CDS	USF3	protein_coding	113657142,	1
ENSG00000283932	20	-	22564472	22564683	-12.3	-11.2	44.2	three_prime_utr	AL121722.1	protein_coding	22564657,	1
ENSG00000259974	20	-	22564475	22564685	-12.3	-11.2	44.2	three_prime_utr	LINC00261	lincRNA	22564657,	1
ENSG00000079308	2	-	217847872	217848083	-12.3	-11.2	44.2	CDS	TNS1	protein_coding	217847989,	1
ENSG00000145391	4	-	139511482	139511783	-12.3	-11.2	44.2	three_prime_utr	SETD7	protein_coding	139511589,139511579,	2
ENSG00000221869	8	-	47737862	47738132	-12.3	-11.2	44.2	CDS	CEBPD	protein_coding	47738095,	1
ENSG00000134716	1	-	59893427	59893637	-12.3	-11.2	44.2	exon	CYP2J2	protein_coding	59893565,	1
ENSG00000118503	6	+	137878702	137879152	-12.3	-11.2	44.2	CDS	TNFAIP3	protein_coding	137879035,137879071,	2
ENSG00000184371	1	+	109923439	109923799	-12.3	-11.2	44.2	CDS	CSF1	protein_coding	109923581,109923756,	2
ENSG00000179761	17	+	29056234	29056474	-12.2	-11.1	43.9	three_prime_utr	PIPOX	protein_coding		0
ENSG00000157637	17	-	81245717	81246166	-12.2	-11.1	43.9	CDS	SLC38A10	protein_coding	81246148,81246097,81246003,81245983,81245941,81245899,81245818,81245797,81245752,	9
ENSG00000131724	X	+	118791873	118792114	-12.2	-11.1	43.9	three_prime_utr	IL13RA1	protein_coding	118792100,	1
ENSG00000184232	11	+	120229552	120229733	-12.1	-11	43.6	three_prime_utr	OAF	protein_coding	120229639,	1
ENSG00000156096	4	-	69495458	69495817	-12.1	-11	43.6	CDS	UGT2B4	protein_coding	69495510,	1
ENSG00000206053	16	+	1698812	1699053	-12.1	-11	43.6	CDS	JPT2	protein_coding		0
ENSG00000141380	18	-	26017840	26018171	-12.1	-11	43.6	three_prime_utr	SS18	protein_coding	26018123,26018065,26017882,26017853,	4
ENSG00000169813	10	-	43387525	43387795	-12	-10.9	43.2	CDS	HNRNPF	protein_coding	43387648,43387534,	2
ENSG00000078902	11	-	1275836	1276166	-12	-10.9	43.2	three_prime_utr	TOLLIP	protein_coding	1276121,1275998,	2
ENSG00000167978	16	+	2763308	2763518	-12	-10.9	43.2	CDS	SRRM2	protein_coding		0
ENSG00000110092	11	+	69651174	69651475	-12	-10.9	43.2	three_prime_utr	CCND1	protein_coding	69651193,69651238,69651268,69651274,	4
ENSG00000140526	15	+	89195313	89195584	-12	-10.9	43.2	three_prime_utr	ABHD2	protein_coding	89195432,	1
ENSG00000131943	19	-	29702350	29702769	-11.9	-10.8	42.9	three_prime_utr	C19orf12	protein_coding		0
ENSG00000185950	13	-	109784174	109784444	-11.9	-10.8	42.9	CDS	IRS2	protein_coding	109784417,109784369,109784357,109784351,109784331,	5
ENSG00000183495	12	+	131961726	131961907	-11.9	-10.8	42.9	CDS	EP400	protein_coding	131961889,	1
ENSG00000101544	18	+	80135863	80136073	-11.9	-10.8	42.9	CDS	ADNP2	protein_coding		0
ENSG00000119402	9	-	120787874	120788085	-11.9	-10.8	42.9	CDS	FBXW2	protein_coding	120787915,	1
ENSG00000162928	2	+	61031738	61031919	-11.8	-10.7	42.6	CDS	PEX13	protein_coding	61031884,	1
ENSG00000267675	18	+	58417246	58417452	-11.8	-10.7	42.6	exon	AC105105.3	lincRNA	58417312,	1
ENSG00000170458	5	-	140631757	140632027	-11.8	-10.7	42.6	CDS	CD14	protein_coding	140632004,140631831,140631794,140631785,	4
ENSG00000163125	1	+	150471089	150471300	-11.8	-10.7	42.6	CDS	RPRD2	protein_coding	150471141,150471166,	2
ENSG00000101544	18	+	80136132	80136492	-11.8	-10.7	42.6	CDS	ADNP2	protein_coding	80136184,80136189,80136330,	3
ENSG00000171634	17	+	67911946	67912307	-11.8	-10.7	42.6	CDS	BPTF	protein_coding	67912080,	1
ENSG00000256162	6	+	130835012	130835192	-11.8	-10.7	42.6	three_prime_utr	SMLR1	protein_coding	130835128,	1
ENSG00000262413	17	+	81867720	81867926	-11.7	-10.6	42.3	exon	AC145207.2	antisense_RNA	81867762,	1
ENSG00000100393	22	+	41178669	41178970	-11.7	-10.6	42.3	CDS	EP300	protein_coding	41178760,41178813,41178885,41178892,	4
ENSG00000084093	4	+	56930126	56930336	-11.7	-10.6	42.3	exon	REST	protein_coding		0
ENSG00000131446	5	-	180791948	180792219	-11.7	-10.6	42.3	CDS	MGAT1	protein_coding	180792106,	1
ENSG00000132510	17	+	7849132	7849253	-11.7	-10.6	42.3	CDS	KDM6B	protein_coding		0
ENSG00000221963	22	+	35667749	35668140	-11.7	-10.6	42.3	three_prime_utr	APOL6	protein_coding	35667826,35667859,35667899,35667917,	4
ENSG00000155380	1	-	112913666	112913906	-11.7	-10.6	42.3	three_prime_utr	SLC16A1	protein_coding		0
ENSG00000141522	17	-	81867720	81867930	-11.7	-10.6	42.3	three_prime_utr	ARHGDIA	protein_coding	81867860,	1
ENSG00000176542	3	-	113655912	113656153	-11.7	-10.6	42.3	CDS	USF3	protein_coding		0
ENSG00000099194	10	+	100361868	100362049	-11.7	-10.6	42.3	three_prime_utr	SCD	protein_coding		0
ENSG00000204525	6	-	31271115	31271325	-11.7	-10.6	42.3	exon	HLA-C	protein_coding	31271234,31271220,31271210,	3
ENSG00000136807	9	+	127789316	127789677	-11.6	-10.5	42	CDS	CDK9	protein_coding	127789319,	1
ENSG00000148396	9	-	136476470	136476741	-11.6	-10.5	42	CDS	SEC16A	protein_coding		0
ENSG00000100652	14	-	69775950	69776248	-11.6	-10.5	42	three_prime_utr	SLC10A1	protein_coding		0
ENSG00000131482	17	+	42900826	42901037	-11.6	-10.5	42	CDS	G6PC	protein_coding	42900958,	1
ENSG00000057593	13	+	113118559	113118889	-11.6	-10.5	42	CDS	F7	protein_coding	113118585,113118600,113118652,113118712,113118799,113118814,	6
ENSG00000174106	12	+	65170407	65170887	-11.6	-10.5	42	CDS	LEMD3	protein_coding	65170428,65170540,65170644,65170722,65170797,	5
ENSG00000140526	15	+	89197022	89197473	-11.5	-10.4	41.6	three_prime_utr	ABHD2	protein_coding	89197137,	1
ENSG00000164976	9	-	34372217	34372682	-11.5	-10.4	41.6	CDS	MYORG	protein_coding	34372663,	1
ENSG00000146859	7	+	135165473	135165741	-11.5	-10.4	41.6	three_prime_utr	TMEM140	protein_coding	135165566,135165614,135165678,135165703,135165708,	5
ENSG00000228363	2	+	86604151	86604360	-11.5	-10.4	41.6	exon	AC015971.1	antisense_RNA	86604335,	1
ENSG00000167676	19	-	4510620	4511070	-11.5	-10.4	41.6	CDS	PLIN4	protein_coding	4511009,4510976,4510910,4510762,4510746,	5
ENSG00000134186	1	+	108699733	108699944	-11.5	-10.4	41.6	CDS	PRPF38B	protein_coding	108699928,	1
ENSG00000239305	2	-	86604140	86604350	-11.5	-10.4	41.6	exon	RNF103	protein_coding		0
ENSG00000164976	9	-	34372199	34372379	-11.5	-10.4	41.6	CDS	MYORG	protein_coding	34372367,	1
ENSG00000162599	1	+	61456653	61456893	-11.4	-10.3	41.3	three_prime_utr	NFIA	protein_coding		0
ENSG00000160710	1	-	154601220	154601551	-14.6	-13.4	41.3	CDS	ADAR	protein_coding		0
ENSG00000138115	10	-	95069257	95069497	-11.4	-10.3	41.3	exon	CYP2C8	protein_coding		0
ENSG00000080200	3	+	97877404	97877645	-11.4	-10.3	41.3	CDS	CRYBG3	protein_coding	97877483,	1
ENSG00000121361	12	-	21773458	21773638	-11.4	-10.3	41.3	CDS	KCNJ8	protein_coding	21773619,	1
ENSG00000179456	1	+	244053898	244054167	-11.4	-10.3	41.3	exon	ZBTB18	protein_coding	244053964,244053973,	2
ENSG00000128311	22	-	37010977	37011097	-11.4	-10.3	41.3	CDS	TST	protein_coding		0
ENSG00000118518	6	+	127286887	127287128	-11.4	-10.3	41.3	CDS	RNF146	protein_coding	127287095,	1
ENSG00000132693	1	-	159713088	159713829	-321	-319	41.2	three_prime_utr	CRP	protein_coding	159713658,159713245,	2
ENSG00000169083	X	+	67724861	67725072	-11.3	-10.2	41	three_prime_utr	AR	protein_coding	67724982,	1
ENSG00000128928	15	+	40420072	40420372	-11.3	-10.2	41	three_prime_utr	IVD	protein_coding	40420167,	1
ENSG00000279605	8	+	143580515	143580756	-11.3	-10.2	41	exon	AC067930.6	TEC	143580531,143580744,	2
ENSG00000063244	19	+	55654473	55654832	-11.3	-10.2	41	five_prime_utr	U2AF2	protein_coding	55654499,55654569,55654604,55654658,55654698,55654721,	6
ENSG00000158711	1	-	205619981	205620372	-11.3	-10.2	41	CDS	ELK4	protein_coding	205620114,	1
ENSG00000144021	2	+	96271258	96271498	-11.3	-10.2	41	exon	CIAO1	protein_coding	96271367,96271423,	2
ENSG00000145675	5	+	68298281	68298492	-11.3	-10.2	41	three_prime_utr	PIK3R1	protein_coding		0
ENSG00000119431	9	-	113373685	113374041	-11.3	-10.2	41	CDS	HDHD3	protein_coding	113373999,113373849,113373702,	3
ENSG00000164830	8	+	106706836	106706987	-11.2	-10.1	40.7	CDS	OXR1	protein_coding		0
ENSG00000099937	22	+	20779358	20779567	-11.2	-10.1	40.7	CDS	SERPIND1	protein_coding	20779538,20779553,	2
ENSG00000213699	2	+	26778073	26778342	-11.2	-10.1	40.7	CDS	SLC35F6	protein_coding	26778127,26778146,26778281,	3
ENSG00000054965	11	-	73404984	73405524	-11.2	-10.1	40.7	three_prime_utr	FAM168A	protein_coding	73405514,73405430,73405330,73405172,73405140,73405029,73405020,	7
ENSG00000135956	2	-	96251803	96251983	-11.2	-10.1	40.7	three_prime_utr	TMEM127	protein_coding	96251892,96251875,96251857,96251837,	4
ENSG00000153208	2	+	112028602	112028813	-11.2	-10.1	40.7	CDS	MERTK	protein_coding	112028644,	1
ENSG00000101981	X	+	139563039	139563249	-11.2	-10.1	40.7	three_prime_utr	F9	protein_coding	139563225,	1
ENSG00000132613	16	-	70663926	70664137	-11.1	-10	40.3	CDS	MTSS1L	protein_coding	70664035,70663936,	2
ENSG00000113615	5	+	134727643	134727823	-11.1	-10	40.3	three_prime_utr	SEC24A	protein_coding		0
ENSG00000013306	17	-	44319684	44319954	-11.1	-10	40.3	exon	SLC25A39	protein_coding		0
ENSG00000171115	7	+	150477240	150477420	-11.1	-10	40.3	CDS	GIMAP8	protein_coding	150477259,150477298,150477355,150477386,150477403,	5
ENSG00000115884	2	-	20203903	20204204	-11.1	-10	40.3	CDS	SDC1	protein_coding	20203973,20203933,	2
ENSG00000196177	10	+	123056754	123057054	-11.1	-10	40.3	three_prime_utr	ACADSB	protein_coding	123056824,123056919,	2
ENSG00000126804	14	+	64522295	64522654	-11.1	-10	40.3	CDS	ZBTB1	protein_coding	64522348,	1
ENSG00000129422	8	-	17754208	17754718	-11.1	-10	40.3	CDS	MTUS1	protein_coding	17754602,17754578,	2
ENSG00000115884	2	-	20201605	20202025	-11.1	-10	40.3	three_prime_utr	SDC1	protein_coding	20202005,20201830,20201808,	3
ENSG00000170846	4	+	6675837	6676017	-11.1	-10	40.3	exon	AC093323.1	lincRNA		0
ENSG00000279569	16	+	70663915	70664156	-11.1	-10	40.3	exon	AC020763.4	TEC	70664148,	1
ENSG00000146223	6	+	42886962	42887173	-11	-9.94	40	three_prime_utr	RPL7L1	protein_coding	42887076,	1
ENSG00000107104	9	+	712729	713300	-11	-9.94	40	exon	KANK1	protein_coding	712780,712876,712911,712942,713097,	5
ENSG00000116133	1	-	54851338	54851518	-11	-9.94	40	three_prime_utr	DHCR24	protein_coding	54851451,54851404,	2
ENSG00000073849	3	+	187077954	187078493	-10.9	-9.85	39.7	exon	ST6GAL1	protein_coding	187077989,187078114,187078140,187078250,187078281,187078408,	6
ENSG00000167074	22	+	41395864	41396074	-10.9	-9.85	39.7	three_prime_utr	TEF	protein_coding	41395876,	1
ENSG00000111640	12	+	6537852	6538106	-10.9	-9.85	39.7	CDS	GAPDH	protein_coding		0
ENSG00000167772	19	+	8373954	8374194	-10.9	-9.85	39.7	three_prime_utr	ANGPTL4	protein_coding	8374006,8374117,8374163,8374173,	4
ENSG00000133466	22	-	37182347	37182617	-10.8	-9.76	39.4	exon	C1QTNF6	protein_coding	37182549,	1
ENSG00000160007	19	+	47001388	47001599	-10.8	-9.76	39.4	three_prime_utr	ARHGAP35	protein_coding		0
ENSG00000159069	9	-	136942058	136942476	-10.8	-9.76	39.4	exon	FBXW5	protein_coding	136942222,	1
ENSG00000185033	15	+	90229139	90229589	-10.8	-9.76	39.4	three_prime_utr	SEMA4B	protein_coding	90229217,90229266,90229279,90229318,	4
ENSG00000120690	13	-	40941041	40941162	-10.8	-9.76	39.4	CDS	ELF1	protein_coding	40941069,	1
ENSG00000135070	9	-	86265857	86266067	-10.8	-9.76	39.4	three_prime_utr	ISCA1	protein_coding	86266033,86265873,	2
ENSG00000103067	16	-	68229588	68229799	-10.8	-9.76	39.4	three_prime_utr	ESRP2	protein_coding	68229709,68229601,	2
ENSG00000147162	X	+	71573623	71573953	-10.8	-9.76	39.4	exon	OGT	protein_coding		0
ENSG00000155827	9	+	101552532	101552712	-10.8	-9.76	39.4	CDS	RNF20	protein_coding	101552705,	1
ENSG00000177119	12	+	45216046	45216316	-10.8	-9.76	39.4	five_prime_utr	ANO6	protein_coding		0
ENSG00000062194	5	+	57175453	57175813	-10.8	-9.76	39.4	five_prime_utr	GPBP1	protein_coding		0
ENSG00000075426	2	+	28411951	28412162	-10.7	-9.66	39.1	CDS	FOSL2	protein_coding	28412152,	1
ENSG00000137492	11	-	76352500	76352771	-10.7	-9.66	39.1	exon	THAP12	protein_coding	76352698,76352595,	2
ENSG00000120549	10	+	24543726	24543967	-10.7	-9.66	39.1	CDS	KIAA1217	protein_coding	24543811,24543874,24543948,	3
ENSG00000197249	14	-	94377732	94377912	-21.2	-19.9	39.1	three_prime_utr	SERPINA1	protein_coding	94377902,94377780,	2
ENSG00000134294	12	-	46372567	46372807	-10.7	-9.66	39.1	five_prime_utr	SLC38A2	protein_coding	46372671,	1
ENSG00000143921	2	+	43877926	43878466	-10.6	-9.57	38.7	three_prime_utr	ABCG8	protein_coding	43877944,43877996,43878005,	3
ENSG00000170439	12	+	55683931	55684434	-10.6	-9.57	38.7	three_prime_utr	METTL7B	protein_coding	55684142,55684287,55684319,	3
ENSG00000109111	17	+	28701753	28701964	-10.6	-9.57	38.7	three_prime_utr	SUPT6H	protein_coding	28701855,	1
ENSG00000108179	10	+	79353821	79354001	-10.6	-9.57	38.7	three_prime_utr	PPIF	protein_coding		0
ENSG00000153046	6	+	4892047	4892376	-10.6	-9.47	38.4	CDS	CDYL	protein_coding	4892088,4892144,4892154,4892187,4892211,	5
ENSG00000177575	12	-	7498939	7499150	-10.6	-9.47	38.4	exon	CD163	protein_coding	7499112,7498989,	2
ENSG00000225190	17	-	45453679	45453860	-10.6	-9.47	38.4	CDS	PLEKHM1	protein_coding	45453768,45453763,	2
ENSG00000106608	7	-	43878923	43879194	-10.6	-9.47	38.4	exon	URGCP	protein_coding	43879182,43879053,43878987,	3
ENSG00000165507	10	-	44978660	44978810	-10.6	-9.47	38.4	five_prime_utr	C10orf10	protein_coding	44978778,44978731,44978719,44978674,44978669,	5
ENSG00000118246	2	+	206766776	206766927	-10.6	-9.47	38.4	exon	FASTKD2	protein_coding	206766833,	1
ENSG00000105176	19	+	30009099	30009279	-10.6	-9.47	38.4	CDS	URI1	protein_coding		0
ENSG00000004799	7	-	95584216	95584427	-10.5	-9.38	38.1	three_prime_utr	PDK4	protein_coding		0
ENSG00000172059	2	+	10047756	10047996	-10.5	-9.38	38.1	CDS	KLF11	protein_coding	10047853,10047963,10047983,	3
ENSG00000109906	11	+	114063301	114063601	-10.5	-9.38	38.1	exon	ZBTB16	protein_coding	114063393,114063421,114063447,114063517,114063592,	5
ENSG00000122644	7	+	12688540	12688810	-10.5	-9.38	38.1	CDS	ARL4A	protein_coding	12688555,12688787,	2
ENSG00000119986	10	-	97686965	97687234	-10.5	-9.38	38.1	five_prime_utr	AVPI1	protein_coding	97687155,97687039,97687015,	3
ENSG00000172081	19	-	2071246	2071575	-10.4	-9.29	37.8	three_prime_utr	MOB3A	protein_coding	2071371,2071311,	2
ENSG00000127914	7	+	92001073	92001284	-10.4	-9.29	37.8	CDS	AKAP9	protein_coding	92001114,	1
ENSG00000132837	5	-	78998023	78998292	-10.4	-9.29	37.8	CDS	DMGDH	protein_coding	78998205,78998092,	2
ENSG00000102908	16	+	69693642	69693913	-10.4	-9.29	37.8	three_prime_utr	NFAT5	protein_coding		0
ENSG00000214530	11	-	72754878	72755058	-10.4	-9.29	37.8	CDS	STARD10	protein_coding	72755000,	1
ENSG00000198650	16	-	71565719	71565899	-10.4	-9.29	37.8	three_prime_utr	TAT	protein_coding	71565863,	1
ENSG00000111249	12	+	111347764	111347945	-10.3	-9.19	37.4	CDS	CUX2	protein_coding	111347813,111347828,111347883,	3
ENSG00000111669	12	+	6870347	6870498	-10.3	-9.19	37.4	three_prime_utr	TPI1	protein_coding	6870360,6870422,	2
ENSG00000147649	8	+	97724618	97724948	-10.3	-9.19	37.4	three_prime_utr	MTDH	protein_coding	97724690,97724800,	2
ENSG00000136205	7	-	47277249	47277609	-10.3	-9.19	37.4	three_prime_utr	TNS3	protein_coding	47277336,	1
ENSG00000123983	2	+	222941617	222941857	-10.3	-9.19	37.4	three_prime_utr	ACSL3	protein_coding	222941625,	1
ENSG00000204388	6	+	31829750	31830018	-10.3	-9.19	37.4	three_prime_utr	HSPA1B	protein_coding	31829776,31829913,31829922,31829930,	4
ENSG00000181523	17	-	80210183	80210664	-10.3	-9.19	37.4	exon	SGSH	protein_coding	80210630,80210564,80210280,80210211,	4
ENSG00000123213	5	+	65828081	65828232	-10.3	-9.19	37.4	three_prime_utr	NLN	protein_coding	65828212,	1
ENSG00000130522	19	-	18280458	18280694	-10.3	-9.19	37.4	CDS	JUND	protein_coding		0
ENSG00000225733	3	-	14945441	14945681	-10.3	-9.19	37.4	exon	FGD5-AS1	antisense_RNA	14945655,	1
ENSG00000170027	7	-	76329552	76330003	-10.3	-9.19	37.4	CDS	YWHAG	protein_coding	76329935,76329680,76329668,76329621,76329605,	5
ENSG00000116690	1	+	186307733	186308152	-10.3	-9.19	37.4	CDS	PRG4	protein_coding	186307852,186307987,186308059,	3
ENSG00000067334	1	-	93876917	93877097	-10.3	-9.19	37.4	CDS	DNTTIP2	protein_coding	93876952,	1
ENSG00000128242	22	-	30554724	30554934	-10.3	-9.19	37.4	three_prime_utr	GAL3ST1	protein_coding	30554894,	1
ENSG00000281887	7	+	150737520	150740900	-10.2	-9.1	37.1	exon	GIMAP1-GIMAP5	protein_coding	150737611,150737647,150737685,	3
ENSG00000124942	11	-	62518003	62518184	-10.2	-9.1	37.1	CDS	AHNAK	protein_coding	62518059,62518043,	2
ENSG00000196329	7	+	150737528	150737737	-10.2	-9.1	37.1	CDS	GIMAP5	protein_coding	150737611,150737647,150737685,	3
ENSG00000116990	1	-	39901259	39901530	-10.2	-9.1	37.1	CDS	MYCL	protein_coding	39901507,39901499,39901436,39901430,39901352,39901277,	6
ENSG00000137845	15	-	58597174	58597595	-10.2	-9.1	37.1	three_prime_utr	ADAM10	protein_coding	58597562,	1
ENSG00000173193	3	+	122700396	122700636	-10.2	-9.1	37.1	CDS	PARP14	protein_coding		0
ENSG00000160007	19	+	46919065	46919456	-10.2	-9.1	37.1	CDS	ARHGAP35	protein_coding	46919105,46919384,	2
ENSG00000170144	2	+	177221508	177221748	-10.2	-9.1	37.1	three_prime_utr	HNRNPA3	protein_coding	177221647,177221702,177221726,	3
ENSG00000198099	4	-	99124314	99124464	-10.2	-9.1	37.1	three_prime_utr	ADH4	protein_coding		0
ENSG00000076356	1	-	208027064	208027245	-10.2	-9.1	37.1	three_prime_utr	PLXNA2	protein_coding	208027211,208027171,208027104,	3
ENSG00000123561	X	-	106033246	106033545	-10.2	-9.1	37.1	three_prime_utr	SERPINA7	protein_coding	106033409,	1
ENSG00000108821	17	-	50199753	50199934	-10.1	-9.01	36.8	CDS	COL1A1	protein_coding		0
ENSG00000125637	2	+	113182439	113182829	-10.1	-9.01	36.8	CDS	PSD4	protein_coding	113182700,	1
ENSG00000103485	16	+	29698071	29698251	-10.1	-9.01	36.8	three_prime_utr	QPRT	protein_coding		0
ENSG00000172216	20	+	50191592	50192067	-10.1	-9.01	36.8	CDS	CEBPB	protein_coding	50191835,	1
ENSG00000163635	3	+	63996249	63996580	-10.1	-9.01	36.8	CDS	ATXN7	protein_coding	63996455,63996494,	2
ENSG00000142173	21	+	46132280	46132580	-10.1	-9.01	36.8	CDS	COL6A2	protein_coding	46132337,46132433,46132439,46132493,	4
ENSG00000125730	19	-	6677823	6678093	-223	-220	36.7	CDS	C3	protein_coding	6678000,6677970,6677931,	3
ENSG00000136720	2	-	128266890	128267070	-9.97	-8.91	36.5	three_prime_utr	HS6ST1	protein_coding	128267056,	1
ENSG00000197077	22	+	25041242	25041483	-9.97	-8.91	36.5	CDS	KIAA1671	protein_coding	25041252,25041286,25041326,	3
ENSG00000101191	20	-	62879206	62879717	-9.97	-8.91	36.5	CDS	DIDO1	protein_coding	62879621,62879573,62879567,62879549,62879537,62879531,62879519,62879513,62879447,62879387,62879363,62879345,62879318,62879288,	14
ENSG00000175048	6	+	157673199	157673380	-9.97	-8.91	36.5	three_prime_utr	ZDHHC14	protein_coding		0
ENSG00000130779	12	-	122272779	122273019	-9.97	-8.91	36.5	CDS	CLIP1	protein_coding	122272987,122272914,	2
ENSG00000169871	7	+	101093294	101093474	-9.97	-8.91	36.5	exon	TRIM56	protein_coding		0
ENSG00000245385	11	-	119336278	119336487	-9.97	-8.91	36.5	exon	AP003396.1	antisense_RNA		0
ENSG00000114857	3	+	42637053	42637294	-9.97	-8.91	36.5	exon	NKTR	protein_coding		0
ENSG00000124942	11	-	62532459	62532730	-9.97	-8.91	36.5	CDS	AHNAK	protein_coding		0
ENSG00000163884	3	-	126352437	126352708	-53.2	-51.5	36.5	CDS	KLF15	protein_coding	126352702,126352690,	2
ENSG00000109686	4	-	151175257	151175588	-9.97	-8.91	36.5	exon	SH3D19	protein_coding	151175395,151175274,	2
ENSG00000034677	8	-	100258402	100259239	-9.97	-8.91	36.5	CDS	RNF19A	protein_coding	100258998,	1
ENSG00000132155	3	-	12583989	12584230	-9.87	-8.82	36.1	three_prime_utr	RAF1	protein_coding	12584086,12584024,	2
ENSG00000173230	3	-	121690863	121691104	-9.87	-8.82	36.1	CDS	GOLGB1	protein_coding	121691024,	1
ENSG00000002834	17	+	38920124	38920364	-9.87	-8.82	36.1	three_prime_utr	LASP1	protein_coding		0
ENSG00000148660	10	-	73813790	73814001	-9.78	-8.73	35.8	three_prime_utr	CAMK2G	protein_coding	73813888,73813875,	2
ENSG00000198663	6	+	36923481	36923692	-9.78	-8.73	35.8	three_prime_utr	C6orf89	protein_coding	36923671,	1
ENSG00000267391	18	+	58449933	58450084	-9.78	-8.73	35.8	exon	AC105105.2	lincRNA		0
ENSG00000116962	1	-	235977714	235977864	-9.78	-8.73	35.8	three_prime_utr	NID1	protein_coding		0
ENSG00000131759	17	+	40356415	40356535	-9.78	-8.73	35.8	three_prime_utr	RARA	protein_coding		0
ENSG00000177663	22	+	17109470	17109651	-9.78	-8.73	35.8	CDS	IL17RA	protein_coding	17109639,	1
ENSG00000077684	4	+	128872021	128872201	-9.68	-8.63	35.5	CDS	JADE1	protein_coding		0
ENSG00000171759	12	-	102839011	102839192	-9.68	-8.63	35.5	three_prime_utr	PAH	protein_coding	102839166,	1
ENSG00000173327	11	-	65613945	65614185	-9.68	-8.63	35.5	exon	MAP3K11	protein_coding	65614159,65614056,	2
ENSG00000206053	16	+	1699232	1699473	-9.68	-8.63	35.5	three_prime_utr	JPT2	protein_coding		0
ENSG00000106261	7	+	100037999	100038180	-9.68	-8.63	35.5	three_prime_utr	ZKSCAN1	protein_coding		0
ENSG00000164151	5	+	5460695	5460935	-9.68	-8.63	35.5	CDS	ICE1	protein_coding	5460726,	1
ENSG00000184182	2	+	238041468	238041738	-9.68	-8.63	35.5	three_prime_utr	UBE2F	protein_coding		0
ENSG00000050820	16	-	75235360	75235571	-9.68	-8.63	35.5	three_prime_utr	BCAR1	protein_coding	75235463,75235391,	2
ENSG00000101076	20	+	44431689	44431900	-9.58	-8.54	35.2	three_prime_utr	HNF4A	protein_coding	44431739,	1
ENSG00000170266	3	-	32996995	32997236	-9.58	-8.54	35.2	CDS	GLB1	protein_coding	32997160,32997055,	2
ENSG00000115760	2	+	32415372	32415643	-9.58	-8.54	35.2	CDS	BIRC6	protein_coding	32415433,32415534,32415541,	3
ENSG00000136986	8	-	123015224	123015494	-9.58	-8.54	35.2	exon	DERL1	protein_coding	123015355,	1
ENSG00000134186	1	+	108699494	108699674	-9.58	-8.54	35.2	CDS	PRPF38B	protein_coding		0
ENSG00000136816	9	+	129809350	129809588	-9.58	-8.54	35.2	exon	TOR1B	protein_coding	129809360,	1
ENSG00000065526	1	+	15928163	15928373	-9.58	-8.54	35.2	CDS	SPEN	protein_coding	15928185,	1
ENSG00000108829	17	-	50381443	50381802	-9.58	-8.54	35.2	three_prime_utr	LRRC59	protein_coding	50381591,50381554,	2
ENSG00000181027	19	+	46756575	46756844	-9.58	-8.54	35.2	CDS	FKRP	protein_coding	46756696,46756738,46756750,	3
ENSG00000179918	16	-	30443838	30444076	-9.58	-8.54	35.2	three_prime_utr	SEPHS2	protein_coding	30443976,30443874,	2
ENSG00000109332	4	-	102797139	102797349	-9.58	-8.54	35.2	exon	UBE2D3	protein_coding	102797228,	1
ENSG00000127526	19	-	16553608	16553879	-9.58	-8.54	35.2	CDS	SLC35E1	protein_coding	16553776,16553668,16553663,	3
ENSG00000283496	10	+	133352260	133352499	-9.58	-8.54	35.2	CDS	ZNF511-PRAP1	protein_coding	133352273,133352342,133352400,133352493,	4
ENSG00000123561	X	-	106036569	106036839	-9.58	-8.54	35.2	exon	SERPINA7	protein_coding		0
ENSG00000165650	10	-	117283291	117283591	-9.49	-8.45	34.9	CDS	PDZD8	protein_coding		0
ENSG00000182768	15	+	90271345	90271496	-9.49	-8.45	34.9	CDS	NGRN	protein_coding		0
ENSG00000109758	4	+	3449314	3449465	-9.49	-8.45	34.9	CDS	HGFAC	protein_coding	3449366,3449431,	2
ENSG00000064607	19	-	19025927	19026078	-9.49	-8.45	34.9	CDS	SUGP2	protein_coding	19025989,19025944,	2
ENSG00000136044	12	-	105174194	105174404	-9.49	-8.45	34.9	three_prime_utr	APPL2	protein_coding		0
ENSG00000107263	9	-	131626068	131626278	-9.49	-8.45	34.9	CDS	RAPGEF1	protein_coding	131626247,131626164,131626098,	3
ENSG00000136868	9	+	113260864	113261045	-9.49	-8.45	34.9	three_prime_utr	SLC31A1	protein_coding	113260984,	1
ENSG00000124942	11	-	62531439	62531590	-9.49	-8.45	34.9	CDS	AHNAK	protein_coding	62531562,62531496,	2
ENSG00000165828	10	+	133352135	133352507	-9.49	-8.45	34.9	CDS	PRAP1	protein_coding	133352273,133352342,133352400,133352493,133352499,	5
ENSG00000185220	1	+	248917611	248917941	-9.49	-8.45	34.9	CDS	PGBD2	protein_coding	248917718,248917916,	2
ENSG00000055609	7	-	152163484	152163724	-9.49	-8.45	34.9	three_prime_utr	KMT2C	protein_coding		0
ENSG00000261147	15	+	90271338	90271519	-9.49	-8.45	34.9	CDS	AC091167.3	protein_coding	90271512,	1
ENSG00000126775	14	-	55369589	55369739	-9.44	-8.62	34.7	CDS	ATG14	protein_coding	55369628,55369609,	2
ENSG00000134982	5	+	112843450	112843811	-9.39	-8.36	34.5	CDS	APC	protein_coding	112843581,	1
ENSG00000147475	8	+	37753919	37754190	-9.39	-8.36	34.5	CDS	ERLIN2	protein_coding	37754014,	1
ENSG00000147862	9	-	14087954	14088225	-9.39	-8.36	34.5	three_prime_utr	NFIB	protein_coding	14088123,	1
ENSG00000256028	12	+	122981867	122982519	-9.39	-8.36	34.5	exon	AC026362.1	processed_transcript	122982052,	1
ENSG00000144891	3	+	148741808	148741989	-9.39	-8.36	34.5	CDS	AGTR1	protein_coding	148741876,	1
ENSG00000060491	20	+	62813071	62813341	-9.39	-8.36	34.5	CDS	OGFR	protein_coding	62813096,62813122,62813198,62813209,62813258,62813269,62813318,62813329,	8
ENSG00000100614	14	+	60282759	60282999	-9.39	-8.36	34.5	CDS	PPM1A	protein_coding	60282849,	1
ENSG00000157933	1	+	2228904	2229084	-9.39	-8.36	34.5	CDS	SKI	protein_coding		0
ENSG00000131910	1	-	26913787	26913966	-9.39	-8.36	34.5	CDS	NR0B2	protein_coding		0
ENSG00000005884	17	+	50079546	50081122	-9.39	-8.36	34.5	exon	ITGA3	protein_coding	50081109,	1
ENSG00000185361	19	+	4652070	4652579	-9.29	-8.26	34.2	exon	TNFAIP8L1	protein_coding	4652081,4652098,4652191,4652413,4652532,	5
ENSG00000112473	6	+	33202346	33202927	-9.29	-8.26	34.2	CDS	SLC39A7	protein_coding	33202356,33202374,33202380,33202413,	4
ENSG00000117859	1	+	51787863	51788074	-9.29	-8.26	34.2	exon	OSBPL9	protein_coding	51787921,	1
ENSG00000049239	1	+	9264743	9264984	-9.29	-8.26	34.2	CDS	H6PD	protein_coding	9264846,	1
ENSG00000106366	7	+	101130439	101130649	-9.29	-8.26	34.2	CDS	SERPINE1	protein_coding	101130591,	1
ENSG00000182957	13	+	24302819	24302999	-9.29	-8.26	34.2	three_prime_utr	SPATA13	protein_coding	24302863,	1
ENSG00000221914	8	+	26370556	26370826	-9.29	-8.26	34.2	three_prime_utr	PPP2R2A	protein_coding	26370675,26370685,	2
ENSG00000101076	20	+	44431090	44431330	-9.2	-8.17	33.9	three_prime_utr	HNF4A	protein_coding	44431138,44431310,	2
ENSG00000127528	19	+	16327013	16327251	-9.2	-8.17	33.9	three_prime_utr	KLF2	protein_coding	16327036,16327121,	2
ENSG00000158711	1	-	205616306	205616517	-9.2	-8.17	33.9	three_prime_utr	ELK4	protein_coding	205616381,205616370,	2
ENSG00000116285	1	-	8012848	8013029	-9.2	-8.17	33.9	three_prime_utr	ERRFI1	protein_coding		0
ENSG00000171621	1	+	9367621	9367801	-9.2	-8.17	33.9	three_prime_utr	SPSB1	protein_coding	9367664,9367684,9367731,9367737,	4
ENSG00000081026	1	+	113683555	113683736	-9.2	-8.17	33.9	three_prime_utr	MAGI3	protein_coding		0
ENSG00000164463	5	+	173091142	173091502	-9.2	-8.17	33.9	CDS	CREBRF	protein_coding	173091257,173091281,	2
ENSG00000102858	16	+	4688905	4689146	-9.2	-8.17	33.9	three_prime_utr	MGRN1	protein_coding	4688973,4689128,	2
ENSG00000168209	10	+	72274872	72275231	-9.2	-8.17	33.9	CDS	DDIT4	protein_coding	72274931,72275033,	2
ENSG00000173275	X	+	135360277	135360488	-9.2	-8.17	33.9	CDS	ZNF449	protein_coding		0
ENSG00000134909	11	-	128969249	128969430	-9.1	-8.08	33.6	CDS	ARHGAP32	protein_coding		0
ENSG00000165376	X	+	106929305	106929545	-9.1	-8.08	33.6	three_prime_utr	CLDN2	protein_coding		0
ENSG00000188783	1	+	203489047	203489227	-9.1	-8.08	33.6	three_prime_utr	PRELP	protein_coding		0
ENSG00000139173	12	+	44388475	44388685	-9.1	-8.08	33.6	CDS	TMEM117	protein_coding		0
ENSG00000108312	17	-	44207183	44207480	-9.1	-8.08	33.6	CDS	UBTF	protein_coding	44207476,44207434,44207353,	3
ENSG00000055208	6	+	149378089	149378299	-9.1	-8.08	33.6	CDS	TAB2	protein_coding	149378156,149378218,149378244,	3
ENSG00000111912	6	+	125889459	125889700	-9.1	-8.08	33.6	CDS	NCOA7	protein_coding	125889543,	1
ENSG00000164164	4	-	145137615	145137976	-9.1	-8.08	33.6	CDS	OTUD4	protein_coding	145137966,145137825,	2
ENSG00000136870	9	+	101409107	101409317	-9.1	-8.08	33.6	CDS	ZNF189	protein_coding		0
ENSG00000100888	14	-	21430960	21431200	-9.1	-8.08	33.6	CDS	CHD8	protein_coding		0
ENSG00000168813	19	+	32353083	32353414	-9	-7.99	33.2	CDS	ZNF507	protein_coding		0
ENSG00000148965	11	-	18231377	18231639	-9	-7.99	33.2	CDS	SAA4	protein_coding	18231593,18231435,	2
ENSG00000169564	2	+	70087720	70088136	-9	-7.99	33.2	CDS	PCBP1	protein_coding	70087769,	1
ENSG00000054267	1	-	235181940	235182241	-9	-7.99	33.2	CDS	ARID4B	protein_coding	235182120,	1
ENSG00000055609	7	-	152181244	152181455	-9	-7.99	33.2	three_prime_utr	KMT2C	protein_coding		0
ENSG00000105701	19	-	18541856	18542096	-9	-7.99	33.2	five_prime_utr	FKBP8	protein_coding	18541903,	1
ENSG00000109079	17	+	28344705	28345005	-9	-7.99	33.2	three_prime_utr	TNFAIP1	protein_coding	28344759,28344872,28344993,	3
ENSG00000004142	17	-	28347773	28347983	-9	-7.99	33.2	three_prime_utr	POLDIP2	protein_coding	28347940,	1
ENSG00000189180	10	+	38054470	38054681	-9	-7.99	33.2	exon	ZNF33A	protein_coding		0
ENSG00000136240	7	-	6461138	6461349	-9	-7.99	33.2	three_prime_utr	KDELR2	protein_coding	6461235,6461200,	2
ENSG00000215421	18	+	74634944	74635395	-9	-7.99	33.2	CDS	ZNF407	protein_coding	74635293,74635302,	2
ENSG00000152684	5	+	52801676	52802037	-8.91	-7.89	32.9	three_prime_utr	PELO	protein_coding	52801682,	1
ENSG00000115464	2	-	61347923	61348344	-8.91	-7.89	32.9	CDS	USP34	protein_coding	61348185,61348156,61348134,61347972,	4
ENSG00000100354	22	+	40265777	40265988	-8.91	-7.89	32.9	CDS	TNRC6B	protein_coding	40265845,	1
ENSG00000254154	1	-	177967726	177967906	-8.91	-7.89	32.9	CDS	AL359075.2	processed_transcript	177967889,177967749,	2
ENSG00000144674	3	+	37326200	37326381	-8.91	-7.89	32.9	CDS	GOLGA4	protein_coding		0
ENSG00000135679	12	+	68839394	68839664	-8.91	-7.89	32.9	exon	MDM2	protein_coding		0
ENSG00000120341	1	-	177967712	177967893	-8.91	-7.89	32.9	CDS	SEC16B	protein_coding	177967889,177967749,	2
ENSG00000283321	7	+	17339646	17339915	-8.91	-7.89	32.9	CDS	AC019117.3	protein_coding		0
ENSG00000197119	14	-	100292187	100292398	-8.91	-7.89	32.9	CDS	SLC25A29	protein_coding	100292235,	1
ENSG00000106546	7	+	17339636	17339906	-8.91	-7.89	32.9	CDS	AHR	protein_coding		0
ENSG00000069667	15	-	60497282	60497583	-8.91	-7.89	32.9	three_prime_utr	RORA	protein_coding	60497581,	1
ENSG00000178996	5	+	54543198	54543529	-8.91	-7.89	32.9	CDS	SNX18	protein_coding	54543439,54543453,	2
ENSG00000164308	5	+	96917650	96917831	-8.81	-7.8	32.6	three_prime_utr	ERAP2	protein_coding		0
ENSG00000143970	2	-	25744110	25744320	-8.81	-7.8	32.6	exon	ASXL2	protein_coding	25744272,25744261,25744243,	3
ENSG00000083857	4	-	186709297	186709537	-8.81	-7.8	32.6	CDS	FAT1	protein_coding	186709530,186709332,	2
ENSG00000146648	7	+	55205547	55205727	-8.81	-7.8	32.6	three_prime_utr	EGFR	protein_coding	55205668,	1
ENSG00000169738	17	-	82035896	82036217	-8.81	-7.8	32.6	exon	DCXR	protein_coding		0
ENSG00000115677	2	-	241229388	241229658	-8.81	-7.8	32.6	three_prime_utr	HDLBP	protein_coding	241229515,241229406,	2
ENSG00000006831	12	+	1785978	1786309	-8.81	-7.8	32.6	three_prime_utr	ADIPOR2	protein_coding	1786091,	1
ENSG00000167258	17	+	39462050	39462261	-8.81	-7.8	32.6	CDS	CDK12	protein_coding	39462105,	1
ENSG00000138867	22	-	24540452	24540633	-8.71	-7.71	32.3	three_prime_utr	GUCD1	protein_coding	24540585,24540557,	2
ENSG00000185730	8	+	143295815	143296235	-8.71	-7.71	32.3	CDS	ZNF696	protein_coding	143295968,143296090,	2
ENSG00000137204	6	+	43305029	43305418	-8.71	-7.71	32.3	three_prime_utr	SLC22A7	protein_coding	43305241,43305307,43305330,	3
ENSG00000071127	4	-	10075148	10075358	-8.71	-7.71	32.3	exon	WDR1	protein_coding	10075351,10075339,	2
ENSG00000033800	15	+	68187693	68187933	-8.71	-7.71	32.3	exon	PIAS1	protein_coding	68187785,68187830,	2
ENSG00000113742	5	+	173889926	173890316	-8.71	-7.71	32.3	CDS	CPEB4	protein_coding	173890094,	1
ENSG00000146039	6	+	25779875	25780085	-8.71	-7.71	32.3	three_prime_utr	SLC17A4	protein_coding	25779940,	1
ENSG00000171621	1	+	9355983	9356133	-8.71	-7.71	32.3	CDS	SPSB1	protein_coding	9356015,9356099,	2
ENSG00000185201	11	+	309152	309390	-43.5	-41.9	32.3	three_prime_utr	IFITM2	protein_coding		0
ENSG00000196670	5	-	180850997	180851327	-8.62	-7.62	32	CDS	ZFP62	protein_coding	180851304,180851168,	2
ENSG00000139977	14	+	57391302	57391512	-8.62	-7.62	32	CDS	NAA30	protein_coding	57391460,	1
ENSG00000184227	14	+	73543114	73543292	-8.62	-7.62	32	CDS	ACOT1	protein_coding		0
ENSG00000168066	11	-	64765680	64765920	-8.62	-7.62	32	exon	SF1	protein_coding	64765915,64765726,	2
ENSG00000124942	11	-	62523821	62524002	-8.62	-7.62	32	CDS	AHNAK	protein_coding		0
ENSG00000185269	17	-	81952655	81952836	-8.62	-7.62	32	three_prime_utr	NOTUM	protein_coding	81952765,	1
ENSG00000198053	20	+	1937803	1937984	-8.62	-7.62	32	three_prime_utr	SIRPA	protein_coding		0
ENSG00000131653	16	+	2177021	2177201	-8.62	-7.62	32	three_prime_utr	TRAF7	protein_coding	2177052,2177060,	2
ENSG00000138107	10	-	102480512	102480751	-8.62	-7.62	32	exon	ACTR1A	protein_coding	102480712,102480694,102480568,	3
ENSG00000198712	MT	+	7585	7883	-3040	#NAME?	31.9	CDS	MT-CO2	protein_coding		0
ENSG00000156650	10	+	75028874	75029115	-8.52	-7.53	31.6	CDS	KAT6B	protein_coding	75029091,	1
ENSG00000115904	2	-	38985891	38986102	-8.52	-7.53	31.6	CDS	SOS1	protein_coding	38985978,	1
ENSG00000047849	3	-	47916415	47916746	-8.52	-7.53	31.6	CDS	MAP4	protein_coding	47916739,47916721,47916714,47916661,47916643,47916636,47916481,	7
ENSG00000254422	11	-	102229850	102229970	-8.52	-7.53	31.6	exon	AP000942.2	antisense_RNA		0
ENSG00000182156	17	+	79735167	79735556	-8.52	-7.53	31.6	CDS	ENPP7	protein_coding	79735202,79735238,79735301,79735306,79735400,79735457,79735478,79735485,79735547,	9
ENSG00000064933	2	+	189863924	189864105	-8.52	-7.53	31.6	CDS	PMS1	protein_coding		0
ENSG00000170525	10	+	6233301	6233482	-8.52	-7.53	31.6	three_prime_utr	PFKFB3	protein_coding	6233465,	1
ENSG00000164190	5	+	36975953	36976194	-8.52	-7.53	31.6	CDS	NIPBL	protein_coding	36975967,36976018,36976100,	3
ENSG00000054118	1	+	36286451	36286722	-8.52	-7.53	31.6	CDS	THRAP3	protein_coding		0
ENSG00000117713	1	+	26779225	26779525	-8.52	-7.53	31.6	CDS	ARID1A	protein_coding	26779278,26779374,26779446,	3
ENSG00000131482	17	+	42912529	42912710	-8.52	-7.53	31.6	three_prime_utr	G6PC	protein_coding		0
ENSG00000115255	19	+	1497747	1497897	-8.52	-7.53	31.6	three_prime_utr	REEP6	protein_coding	1497786,	1
ENSG00000204128	2	+	231046942	231047122	-8.52	-7.53	31.6	three_prime_utr	C2orf72	protein_coding	231047028,	1
ENSG00000144791	3	+	45594911	45595092	-8.52	-7.53	31.6	CDS	LIMD1	protein_coding	45594928,45594973,	2
ENSG00000180210	11	+	46719179	46719390	-8.52	-7.53	31.6	CDS	F2	protein_coding	46719198,46719350,	2
ENSG00000225190	17	-	45453919	45454100	-8.52	-7.53	31.6	CDS	PLEKHM1	protein_coding	45454020,45454008,45453999,	3
ENSG00000143157	1	+	166852719	166853019	-8.52	-7.53	31.6	three_prime_utr	POGK	protein_coding	166852740,166852790,166852950,	3
ENSG00000100652	14	-	69797021	69797289	-8.43	-7.43	31.3	exon	SLC10A1	protein_coding		0
ENSG00000226976	6	+	37044919	37045099	-8.43	-7.43	31.3	exon	COX6A1P2	processed_pseudogene		0
ENSG00000116260	1	+	180196785	180196965	-8.43	-7.43	31.3	CDS	QSOX1	protein_coding	180196865,180196918,	2
ENSG00000145734	5	+	71510059	71510240	-8.43	-7.43	31.3	CDS	BDP1	protein_coding		0
ENSG00000173889	3	-	170097082	170097263	-8.43	-7.43	31.3	three_prime_utr	PHC3	protein_coding		0
ENSG00000169926	15	+	31373225	31373405	-8.43	-7.43	31.3	three_prime_utr	KLF13	protein_coding	31373378,	1
ENSG00000120907	8	-	26865302	26865483	-8.43	-7.43	31.3	five_prime_utr	ADRA1A	protein_coding	26865360,	1
ENSG00000173193	3	+	122728410	122728591	-8.43	-7.43	31.3	three_prime_utr	PARP14	protein_coding		0
ENSG00000174695	5	-	83053204	83053385	-8.43	-7.43	31.3	three_prime_utr	TMEM167A	protein_coding	83053262,	1
ENSG00000070018	12	-	12121177	12121418	-8.43	-7.43	31.3	CDS	LRP6	protein_coding		0
ENSG00000142166	21	+	33358159	33358339	-8.33	-7.34	31	three_prime_utr	IFNAR1	protein_coding		0
ENSG00000160785	1	+	156210434	156210614	-8.33	-7.34	31	exon	SLC25A44	protein_coding	156210496,	1
ENSG00000173369	1	+	22661270	22661449	-8.33	-7.34	31	CDS	C1QB	protein_coding		0
ENSG00000161267	3	-	197512000	197512241	-8.33	-7.34	31	CDS	BDH1	protein_coding	197512115,	1
ENSG00000198783	17	+	34962307	34962518	-8.33	-7.34	31	exon	ZNF830	protein_coding	34962377,34962389,34962462,34962470,	4
ENSG00000089597	11	-	62625364	62625604	-8.33	-7.34	31	three_prime_utr	GANAB	protein_coding		0
ENSG00000140450	15	+	97973328	97973509	-8.33	-7.34	31	three_prime_utr	ARRDC4	protein_coding	97973350,	1
ENSG00000106688	9	+	4585470	4585709	-8.33	-7.34	31	three_prime_utr	SLC1A1	protein_coding	4585593,	1
ENSG00000178209	8	-	143924933	143925203	-8.33	-7.34	31	CDS	PLEC	protein_coding		0
ENSG00000178607	17	-	64043578	64043849	-8.33	-7.34	31	three_prime_utr	ERN1	protein_coding	64043840,64043592,	2
ENSG00000197714	19	+	57291981	57292221	-8.33	-7.34	31	CDS	ZNF460	protein_coding		0
ENSG00000125817	20	-	3784926	3785166	-8.33	-7.34	31	CDS	CENPB	protein_coding	3785060,3784958,3784931,	3
ENSG00000108582	17	+	30464622	30464893	-8.33	-7.34	31	CDS	CPD	protein_coding		0
ENSG00000157087	3	-	10328489	10328670	-8.23	-7.25	30.7	three_prime_utr	ATP2B2	protein_coding	10328526,	1
ENSG00000234745	6	-	31353896	31354046	-8.23	-7.25	30.7	three_prime_utr	HLA-B	protein_coding		0
ENSG00000101871	X	-	10449386	10449627	-8.23	-7.25	30.7	CDS	MID1	protein_coding	10449546,10449390,	2
ENSG00000117707	1	+	213996689	213996870	-8.23	-7.25	30.7	CDS	PROX1	protein_coding		0
ENSG00000139266	12	+	57758703	57759152	-8.23	-7.25	30.7	three_prime_utr	2020-03-09	protein_coding	57758720,57758774,57758902,57758977,	4
ENSG00000134247	1	+	116961320	116961531	-8.23	-7.25	30.7	CDS	PTGFRN	protein_coding	116961326,116961431,116961437,116961442,	4
ENSG00000171940	20	-	53582263	53582473	-8.23	-7.25	30.7	CDS	ZNF217	protein_coding	53582298,	1
ENSG00000164120	4	-	174491043	174491253	-8.23	-7.25	30.7	three_prime_utr	HPGD	protein_coding		0
ENSG00000065883	7	+	39950186	39950456	-8.23	-7.25	30.7	five_prime_utr	CDK13	protein_coding	39950327,39950334,39950389,	3
ENSG00000138802	4	+	109462906	109463207	-8.23	-7.25	30.7	CDS	SEC24B	protein_coding	109462973,109462988,	2
ENSG00000186001	3	+	197888046	197888226	-8.14	-7.16	30.3	three_prime_utr	LRCH3	protein_coding		0
ENSG00000117713	1	+	26779584	26780005	-8.14	-7.16	30.3	CDS	ARID1A	protein_coding	26779600,26779767,26779812,	3
ENSG00000028203	12	+	95300540	95300811	-8.14	-7.16	30.3	three_prime_utr	VEZT	protein_coding		0
ENSG00000170345	14	+	75278803	75278924	-8.14	-7.16	30.3	five_prime_utr	FOS	protein_coding		0
ENSG00000117000	1	+	40236079	40236379	-8.14	-7.16	30.3	CDS	RLF	protein_coding	40236113,40236153,	2
ENSG00000138356	2	+	200671024	200671234	-8.14	-7.16	30.3	three_prime_utr	AOX1	protein_coding	200671155,	1
ENSG00000105993	7	+	157416030	157416241	-8.14	-7.16	30.3	three_prime_utr	DNAJB6	protein_coding	157416103,157416195,	2
ENSG00000096696	6	+	7585309	7585549	-8.14	-7.16	30.3	CDS	DSP	protein_coding		0
ENSG00000266412	10	-	46005237	46005478	-8.04	-7.07	30	three_prime_utr	NCOA4	protein_coding		0
ENSG00000166902	11	-	59806313	59806583	-8.04	-7.07	30	CDS	MRPL16	protein_coding	59806523,59806463,	2
ENSG00000214456	19	-	4523547	4523757	-8.04	-7.07	30	CDS	PLIN5	protein_coding	4523739,4523730,4523688,4523646,4523622,4523601,	6
ENSG00000204104	2	+	238329076	238329257	-8.04	-7.07	30	CDS	TRAF3IP1	protein_coding	238329145,238329223,238329241,238329253,	4
ENSG00000104611	8	+	19395024	19395204	-8.04	-7.07	30	three_prime_utr	SH2D4A	protein_coding	19395145,	1
ENSG00000137642	11	+	121629647	121629797	-8.04	-7.07	30	three_prime_utr	SORL1	protein_coding		0
ENSG00000070047	11	+	611773	611953	-8.04	-7.07	30	three_prime_utr	PHRF1	protein_coding		0
ENSG00000187257	7	+	77778537	77778777	-8.04	-7.07	30	CDS	RSBN1L	protein_coding	77778719,	1
ENSG00000170776	15	+	85580674	85581005	-8.04	-7.07	30	CDS	AKAP13	protein_coding	85580938,85580991,	2
ENSG00000169903	3	+	149502716	149502865	-8.04	-7.07	30	three_prime_utr	TM4SF4	protein_coding		0
ENSG00000235859	7	+	30371566	30371802	-8.04	-7.07	30	exon	AC006978.1	processed_pseudogene	30371788,	1
ENSG00000127946	7	-	75534287	75534468	-7.95	-6.98	29.7	three_prime_utr	HIP1	protein_coding		0
ENSG00000164300	5	-	80143006	80143156	-7.95	-6.98	29.7	three_prime_utr	SERINC5	protein_coding		0
ENSG00000218283	1	+	220253745	220254009	-7.95	-6.98	29.7	exon	MORF4L1P1	processed_pseudogene	220253768,	1
ENSG00000100292	22	+	35386987	35387166	-7.95	-6.98	29.7	CDS	HMOX1	protein_coding	35387006,	1
ENSG00000134333	11	+	18407404	18407585	-7.95	-6.98	29.7	three_prime_utr	LDHA	protein_coding		0
ENSG00000181830	11	+	45810956	45811315	-7.95	-6.98	29.7	CDS	SLC35C1	protein_coding	45811094,45811212,	2
ENSG00000185219	3	-	44448373	44448583	-7.95	-6.98	29.7	exon	ZNF445	protein_coding	44448521,	1
ENSG00000170873	8	-	124553095	124553365	-7.85	-6.88	29.4	exon	MTSS1	protein_coding		0
ENSG00000141027	17	-	16032243	16032483	-7.85	-6.88	29.4	CDS	NCOR1	protein_coding		0
ENSG00000102805	13	+	77000644	77000855	-7.85	-6.88	29.4	exon	CLN5	protein_coding		0
ENSG00000083857	4	-	186618335	186618576	-7.85	-6.88	29.4	CDS	FAT1	protein_coding	186618442,186618392,	2
ENSG00000170421	12	-	52901190	52901400	-7.85	-6.88	29.4	exon	KRT8	protein_coding	52901350,	1
ENSG00000068001	3	-	50320065	50320305	-7.85	-6.88	29.4	CDS	HYAL2	protein_coding	50320123,50320083,	2
ENSG00000165650	10	-	117284548	117284879	-7.85	-6.88	29.4	CDS	PDZD8	protein_coding	117284721,117284712,117284653,	3
ENSG00000104325	8	+	90005841	90006272	-7.85	-6.88	29.4	five_prime_utr	DECR1	protein_coding	90006148,90006186,90006243,	3
ENSG00000197756	2	+	216499233	216499503	-7.75	-6.79	29	CDS	RPL37A	protein_coding	216499311,	1
ENSG00000113594	5	-	38481583	38481823	-7.75	-6.79	29	CDS	LIFR	protein_coding		0
ENSG00000198561	11	+	57817720	57818110	-7.75	-6.79	29	three_prime_utr	CTNND1	protein_coding		0
ENSG00000177606	1	-	58783336	58783817	-7.75	-6.79	29	five_prime_utr	JUN	protein_coding	58783704,58783588,58783493,58783379,	4
ENSG00000152990	4	-	22387487	22387757	-7.75	-6.79	29	three_prime_utr	ADGRA3	protein_coding	22387737,	1
ENSG00000130779	12	-	122377451	122377692	-7.75	-6.79	29	CDS	CLIP1	protein_coding		0
ENSG00000145685	5	-	78487673	78487884	-7.75	-6.79	29	three_prime_utr	LHFPL2	protein_coding	78487748,	1
ENSG00000184076	22	+	29767427	29767605	-7.75	-6.79	29	CDS	UQCR10	protein_coding	29767449,29767519,29767577,	3
ENSG00000081377	9	-	96501138	96501409	-8.76	-7.75	29	three_prime_utr	CDC14B	protein_coding	96501294,96501230,96501206,96501154,	4
ENSG00000136205	7	-	47368597	47368778	-7.75	-6.79	29	CDS	TNS3	protein_coding	47368737,	1
ENSG00000147419	8	-	27748141	27748381	-7.75	-6.79	29	CDS	CCDC25	protein_coding		0
ENSG00000197629	11	-	59212592	59212891	-7.66	-6.7	28.7	CDS	MPEG1	protein_coding	59212786,59212711,59212693,59212686,59212652,59212638,	6
ENSG00000197056	1	+	35113130	35113281	-7.66	-6.7	28.7	CDS	ZMYM1	protein_coding		0
ENSG00000169894	7	+	100957695	100957875	-7.66	-6.7	28.7	CDS	MUC3A	protein_coding		0
ENSG00000125968	20	+	31605751	31606222	-7.66	-6.7	28.7	three_prime_utr	ID1	protein_coding	31606071,31606110,31606118,	3
ENSG00000113441	5	+	96979497	96979678	-7.66	-6.7	28.7	CDS	LNPEP	protein_coding	96979564,	1
ENSG00000120948	1	+	11023309	11023520	-7.66	-6.7	28.7	three_prime_utr	TARDBP	protein_coding		0
ENSG00000135968	2	+	108470779	108470930	-7.66	-6.7	28.7	CDS	GCC2	protein_coding		0
ENSG00000153714	9	+	12775020	12775169	-7.66	-6.7	28.7	five_prime_utr	LURAP1L	protein_coding	12775055,	1
ENSG00000101384	20	-	10639509	10639810	-7.66	-6.7	28.7	CDS	JAG1	protein_coding	10639704,10639679,10639670,10639566,10639553,	5
ENSG00000128335	22	-	36226649	36226858	-7.56	-6.61	28.4	three_prime_utr	APOL2	protein_coding	36226816,	1
ENSG00000175895	8	+	95154413	95154713	-7.56	-6.61	28.4	CDS	PLEKHF2	protein_coding	95154687,	1
ENSG00000174243	12	-	48829913	48830153	-7.56	-6.61	28.4	three_prime_utr	DDX23	protein_coding	48830121,48829999,	2
ENSG00000149054	11	+	6955868	6956048	-7.56	-6.61	28.4	CDS	ZNF215	protein_coding		0
ENSG00000172216	20	+	50190792	50190912	-7.56	-6.61	28.4	five_prime_utr	CEBPB	protein_coding	50190852,50190864,	2
ENSG00000147526	8	+	38819525	38819795	-7.56	-6.61	28.4	CDS	TACC1	protein_coding		0
ENSG00000177311	3	+	141443944	141444125	-7.56	-6.61	28.4	CDS	ZBTB38	protein_coding		0
ENSG00000100345	22	-	36294295	36296901	-7.56	-6.61	28.4	CDS	MYH9	protein_coding	36295647,36295605,	2
ENSG00000023839	10	+	99851592	99851803	-7.56	-6.61	28.4	three_prime_utr	ABCC2	protein_coding	99851657,	1
ENSG00000185650	14	-	68792906	68793117	-24	-22.6	28.4	five_prime_utr	ZFP36L1	protein_coding	68793026,68792988,	2
ENSG00000153786	16	-	84974569	84974719	-7.47	-6.52	28.1	three_prime_utr	ZDHHC7	protein_coding	84974646,	1
ENSG00000102181	X	-	150768515	150768695	-7.47	-6.52	28.1	three_prime_utr	CD99L2	protein_coding	150768682,150768661,	2
ENSG00000112473	6	+	33201402	33201523	-7.47	-6.52	28.1	CDS	SLC39A7	protein_coding	33201466,33201490,	2
ENSG00000165507	10	-	44976386	44976893	-7.47	-6.52	28.1	three_prime_utr	C10orf10	protein_coding	44976839,44976574,44976508,44976489,	4
ENSG00000115504	2	+	62948664	62948995	-7.47	-6.52	28.1	CDS	EHBP1	protein_coding	62948679,62948727,	2
ENSG00000245532	11	+	65428670	65428821	-7.47	-6.52	28.1	exon	NEAT1	lincRNA	65428749,65428772,	2
ENSG00000119917	10	+	89339351	89339532	-7.47	-6.52	28.1	CDS	IFIT3	protein_coding		0
ENSG00000128849	15	+	57548208	57548389	-7.47	-6.52	28.1	three_prime_utr	CGNL1	protein_coding		0
ENSG00000110169	11	-	6431078	6431317	-91.8	-89.9	27.9	three_prime_utr	HPX	protein_coding		0
ENSG00000124942	11	-	62522802	62523043	-7.37	-6.43	27.8	CDS	AHNAK	protein_coding	62522906,62522895,	2
ENSG00000162512	1	-	30872610	30872940	-7.37	-6.43	27.8	three_prime_utr	SDC3	protein_coding	30872793,	1
ENSG00000110723	11	-	108513576	108513817	-7.37	-6.43	27.8	CDS	EXPH5	protein_coding	108513702,	1
ENSG00000124253	20	+	57564428	57564609	-7.37	-6.43	27.8	exon	PCK1	protein_coding	57564434,	1
ENSG00000065054	16	+	2038190	2038370	-7.37	-6.43	27.8	three_prime_utr	SLC9A3R2	protein_coding		0
ENSG00000004799	7	-	95596340	95596491	-7.37	-6.43	27.8	five_prime_utr	PDK4	protein_coding	95596386,	1
ENSG00000221995	17	-	29074779	29074960	-7.37	-6.43	27.8	CDS	TIAF1	protein_coding		0
ENSG00000105323	19	+	41264515	41264725	-7.37	-6.43	27.8	CDS	HNRNPUL1	protein_coding	41264564,	1
ENSG00000237988	6	+	29553884	29554065	-7.37	-6.43	27.8	exon	OR2I1P	transcribed_unprocessed_pseudogene		0
ENSG00000179403	1	+	1440184	1440545	-7.37	-6.43	27.8	three_prime_utr	VWA1	protein_coding	1440271,1440325,1440351,1440417,1440426,1440468,1440524,	7
ENSG00000069020	5	+	67166959	67167139	-7.37	-6.43	27.8	stop_codon	MAST4	protein_coding	67166983,67167072,	2
ENSG00000196535	17	-	29074780	29079772	-7.37	-6.43	27.8	five_prime_utr	MYO18A	protein_coding		0
ENSG00000136636	1	+	215620253	215620553	-7.37	-6.43	27.8	CDS	KCTD3	protein_coding		0
ENSG00000221978	1	-	1391171	1391381	-7.37	-6.43	27.8	exon	CCNL2	protein_coding		0
ENSG00000126461	19	+	49652955	49653135	-7.37	-6.43	27.8	CDS	SCAF1	protein_coding	49653128,	1
ENSG00000169976	6	-	144095197	144095429	-7.37	-6.43	27.8	CDS	SF3B5	protein_coding	144095267,	1
ENSG00000174306	20	-	41203918	41204129	-7.37	-6.43	27.8	CDS	ZHX3	protein_coding	41203976,	1
ENSG00000182095	7	-	5370688	5370839	-7.37	-6.43	27.8	CDS	TNRC18	protein_coding		0
ENSG00000126883	9	+	131197361	131197541	-7.37	-6.43	27.8	CDS	NUP214	protein_coding	131197501,	1
ENSG00000131002	Y	+	19593414	19593624	-7.37	-6.43	27.8	exon	TXLNGY	transcribed_unprocessed_pseudogene		0
ENSG00000145675	5	+	68297801	68297982	-7.37	-6.43	27.8	three_prime_utr	PIK3R1	protein_coding	68297912,68297977,	2
ENSG00000175782	12	+	68774408	68774589	-7.37	-6.43	27.8	three_prime_utr	SLC35E3	protein_coding		0
ENSG00000035862	17	-	78853845	78854055	-7.37	-6.43	27.8	three_prime_utr	TIMP2	protein_coding	78854049,78853919,	2
ENSG00000125834	20	+	2116907	2117147	-7.27	-6.34	27.4	CDS	STK35	protein_coding	2116921,2117028,2117059,2117079,	4
ENSG00000131016	6	+	151353080	151353530	-7.27	-6.34	27.4	CDS	AKAP12	protein_coding	151353156,151353163,151353262,	3
ENSG00000148429	10	-	11463532	11463773	-7.27	-6.34	27.4	CDS	USP6NL	protein_coding	11463764,11463664,11463658,11463552,	4
ENSG00000007080	19	+	17936417	17936626	-7.27	-6.34	27.4	CDS	CCDC124	protein_coding	17936541,	1
ENSG00000106261	7	+	100034849	100035120	-7.27	-6.34	27.4	three_prime_utr	ZKSCAN1	protein_coding	100035103,	1
ENSG00000130749	19	-	47067242	47067512	-7.27	-6.34	27.4	CDS	ZC3H4	protein_coding	47067443,47067416,47067374,47067320,47067290,	5
ENSG00000035403	10	+	74118221	74118432	-7.27	-6.34	27.4	exon	VCL	protein_coding	74118344,	1
ENSG00000148120	9	+	95086828	95087068	-7.27	-6.34	27.4	three_prime_utr	C9orf3	protein_coding		0
ENSG00000111859	6	-	11190762	11191032	-7.27	-6.34	27.4	three_prime_utr	NEDD9	protein_coding	11190948,11190790,	2
ENSG00000153922	5	-	98856263	98856504	-7.27	-6.34	27.4	CDS	CHD1	protein_coding	98856353,	1
ENSG00000198517	7	+	1540470	1540770	-7.27	-6.34	27.4	exon	MAFK	protein_coding	1540663,	1
ENSG00000186174	11	-	118901631	118901812	-7.27	-6.34	27.4	CDS	BCL9L	protein_coding	118901799,118901634,	2
ENSG00000197062	6	+	28277924	28278074	-7.27	-6.34	27.4	three_prime_utr	ZSCAN26	protein_coding	28277927,	1
ENSG00000196428	3	+	150410819	150411059	-7.27	-6.34	27.4	CDS	TSC22D2	protein_coding		0
ENSG00000125386	4	+	2699735	2700006	-7.27	-6.34	27.4	CDS	FAM193A	protein_coding	2699890,	1
ENSG00000038219	4	-	13604777	13604987	-7.27	-6.34	27.4	CDS	BOD1L1	protein_coding	13604928,	1
ENSG00000104447	8	-	115414030	115414211	-7.18	-6.25	27.1	exon	TRPS1	protein_coding	115414146,115414108,	2
ENSG00000063245	19	+	55695528	55695679	-7.18	-6.25	27.1	three_prime_utr	EPN1	protein_coding	55695534,55695570,	2
ENSG00000104979	19	+	13778138	13778374	-7.18	-6.25	27.1	three_prime_utr	C19orf53	protein_coding	13778200,13778249,13778290,	3
ENSG00000014216	11	+	65211615	65211796	-7.18	-6.25	27.1	three_prime_utr	CAPN1	protein_coding		0
ENSG00000186660	11	+	58617742	58617893	-7.18	-6.25	27.1	three_prime_utr	ZFP91	protein_coding	58617765,	1
ENSG00000082438	2	-	164694813	164695054	-7.18	-6.25	27.1	CDS	COBLL1	protein_coding		0
ENSG00000099250	10	-	33179406	33179647	-7.18	-6.25	27.1	three_prime_utr	NRP1	protein_coding	33179627,	1
ENSG00000269926	10	-	72275002	72275236	-7.18	-6.25	27.1	exon	DDIT4-AS1	antisense_RNA	72275108,	1
ENSG00000177606	1	-	58782556	58782767	-7.18	-6.25	27.1	CDS	JUN	protein_coding		0
ENSG00000143819	1	+	225845323	225845533	-7.18	-6.25	27.1	three_prime_utr	EPHX1	protein_coding		0
ENSG00000170473	12	-	55902011	55902191	-7.18	-6.25	27.1	CDS	PYM1	protein_coding	55902153,	1
ENSG00000162104	16	-	3966411	3966592	-7.18	-6.25	27.1	exon	ADCY9	protein_coding	3966565,3966538,3966457,	3
ENSG00000109971	11	-	123057578	123057878	-7.18	-6.25	27.1	three_prime_utr	HSPA8	protein_coding	123057681,	1
ENSG00000149150	11	-	57484922	57485132	-7.18	-6.25	27.1	three_prime_utr	SLC43A1	protein_coding	57485078,	1
ENSG00000100354	22	+	40323035	40323276	-7.08	-6.16	26.8	CDS	TNRC6B	protein_coding		0
ENSG00000185950	13	-	109782618	109782799	-7.08	-6.16	26.8	CDS	IRS2	protein_coding	109782671,	1
ENSG00000108375	17	-	58357873	58358054	-7.08	-6.16	26.8	CDS	RNF43	protein_coding	58358023,	1
ENSG00000281376	20	+	31722011	31722220	-7.08	-6.16	26.8	exon	ABALON	antisense_RNA		0
ENSG00000050327	7	+	144365172	144365353	-7.08	-6.16	26.8	CDS	ARHGEF5	protein_coding	144365272,144365324,144365350,	3
ENSG00000173166	2	-	203439684	203439955	-7.08	-6.16	26.8	CDS	RAPH1	protein_coding		0
ENSG00000151224	10	-	80272239	80272510	-7.08	-6.16	26.8	three_prime_utr	MAT1A	protein_coding	80272481,80272304,80272262,	3
ENSG00000173230	3	-	121697505	121697656	-7.08	-6.16	26.8	CDS	GOLGB1	protein_coding	121697598,	1
ENSG00000167232	19	-	23360906	23361147	-7.08	-6.16	26.8	CDS	ZNF91	protein_coding		0
ENSG00000138443	2	+	203439685	203439956	-7.08	-6.16	26.8	three_prime_utr	ABI2	protein_coding	203439707,	1
ENSG00000147955	9	-	34635433	34635612	-7.08	-6.16	26.8	exon	SIGMAR1	protein_coding	34635541,	1
ENSG00000171552	20	-	31722019	31722229	-7.08	-6.16	26.8	CDS	BCL2L1	protein_coding	31722116,31722098,	2
ENSG00000072310	17	-	17820281	17820492	-6.99	-6.06	26.5	five_prime_utr	SREBF1	protein_coding		0
ENSG00000100014	22	+	24322080	24322379	-6.99	-6.06	26.5	CDS	SPECC1L	protein_coding		0
ENSG00000257621	14	-	58266894	58267105	-6.99	-6.06	26.5	exon	PSMA3-AS1	antisense_RNA		0
ENSG00000124181	20	+	41174535	41174866	-6.99	-6.06	26.5	three_prime_utr	PLCG1	protein_coding	41174802,	1
ENSG00000095139	11	+	118600795	118600975	-6.99	-6.06	26.5	three_prime_utr	ARCN1	protein_coding	118600855,	1
ENSG00000168175	14	+	55062781	55062992	-6.99	-6.06	26.5	CDS	MAPK1IP1L	protein_coding	55062793,55062835,55062847,55062874,	4
ENSG00000129103	7	+	56079741	56079952	-6.99	-6.06	26.5	three_prime_utr	SUMF2	protein_coding	56079780,	1
ENSG00000156011	8	-	18872205	18872386	-6.99	-6.06	26.5	CDS	PSD3	protein_coding	18872343,	1
ENSG00000153201	2	+	108763354	108763714	-6.99	-6.06	26.5	CDS	RANBP2	protein_coding		0
ENSG00000095787	10	+	28619638	28619878	-6.99	-6.06	26.5	three_prime_utr	WAC	protein_coding	28619699,28619732,	2
ENSG00000162616	1	+	78013276	78013456	-6.99	-6.06	26.5	CDS	DNAJB4	protein_coding	78013428,	1
ENSG00000258555	22	+	24322072	24322372	-6.99	-6.06	26.5	CDS	SPECC1L-ADORA2A	protein_coding		0
ENSG00000167526	16	+	89563053	89563293	-6.99	-6.06	26.5	three_prime_utr	RPL13	protein_coding	89563055,	1
ENSG00000272909	14	-	64441703	64441882	-6.99	-6.06	26.5	exon	AL122035.2	antisense_RNA		0
ENSG00000104805	19	+	48922804	48923163	-12.3	-11.2	26.5	three_prime_utr	NUCB1	protein_coding	48923059,48923126,	2
ENSG00000074276	5	+	176577641	176578475	-6.99	-6.06	26.5	CDS	CDHR2	protein_coding	176578040,176578398,176578429,	3
ENSG00000054118	1	+	36303888	36304098	-6.99	-6.06	26.5	CDS	THRAP3	protein_coding	36303969,36303991,	2
ENSG00000162928	2	+	61048600	61048841	-6.89	-5.97	26.1	CDS	PEX13	protein_coding		0
ENSG00000197226	5	-	179863383	179863564	-6.89	-5.97	26.1	CDS	TBC1D9B	protein_coding	179863536,179863529,179863515,	3
ENSG00000196141	2	+	200477764	200477945	-6.89	-5.97	26.1	CDS	SPATS2L	protein_coding		0
ENSG00000119729	2	+	46580931	46581142	-6.89	-5.97	26.1	CDS	RHOQ	protein_coding		0
ENSG00000277203	X	+	154887647	154887825	-6.89	-5.97	26.1	three_prime_utr	F8A1	protein_coding	154887733,	1
ENSG00000134138	15	-	36891752	36891933	-6.89	-5.97	26.1	three_prime_utr	MEIS2	protein_coding		0
ENSG00000141568	17	+	82601709	82602009	-6.89	-5.97	26.1	three_prime_utr	FOXK2	protein_coding	82601776,82601797,82601849,82601883,	4
ENSG00000166037	11	+	95831044	95831255	-6.89	-5.97	26.1	CDS	CEP57	protein_coding	95831127,95831200,	2
ENSG00000120451	11	-	130915100	130915250	-6.89	-5.97	26.1	CDS	SNX19	protein_coding	130915238,	1
ENSG00000204843	2	-	74371078	74371229	-6.8	-5.88	25.8	exon	DCTN1	protein_coding	74371165,74371145,	2
ENSG00000112308	6	-	24720506	24720746	-6.8	-5.88	25.8	five_prime_utr	C6orf62	protein_coding	24720742,	1
ENSG00000170271	5	-	154820078	154820259	-6.8	-5.88	25.8	exon	FAXDC2	protein_coding		0
ENSG00000165006	9	+	34241617	34241976	-6.8	-5.88	25.8	CDS	UBAP1	protein_coding		0
ENSG00000244462	20	-	35653710	35653891	-6.8	-5.88	25.8	exon	RBM12	protein_coding		0
ENSG00000173269	10	-	86943486	86943697	-6.8	-5.88	25.8	CDS	MMRN2	protein_coding	86943684,86943585,86943525,	3
ENSG00000171316	8	+	60865601	60865842	-6.8	-5.88	25.8	exon	CHD7	protein_coding	60865674,60865716,60865773,	3
ENSG00000135454	12	-	57626616	57626797	-6.8	-5.88	25.8	exon	B4GALNT1	protein_coding		0
ENSG00000166123	16	+	46930697	46930877	-6.8	-5.88	25.8	three_prime_utr	GPT2	protein_coding		0
ENSG00000141367	17	+	59693839	59694020	-6.8	-5.88	25.8	three_prime_utr	CLTC	protein_coding	59693971,	1
ENSG00000067048	Y	+	12918116	12918357	-6.8	-5.88	25.8	three_prime_utr	DDX3Y	protein_coding		0
ENSG00000130479	19	+	17726758	17726969	-6.8	-5.88	25.8	CDS	MAP1S	protein_coding	17726771,17726822,	2
ENSG00000124201	20	-	49257421	49257542	-6.8	-5.88	25.8	CDS	ZNFX1	protein_coding	49257455,49257444,	2
ENSG00000171557	4	-	154612546	154612727	-10.7	-9.63	25.5	exon	FGG	protein_coding	154612676,	1
ENSG00000171456	20	+	32433509	32433779	-6.7	-5.79	25.5	CDS	ASXL1	protein_coding		0
ENSG00000243696	3	-	52819779	52819989	-6.7	-5.79	25.5	three_prime_utr	AC006254.1	protein_coding	52819806,	1
ENSG00000126461	19	+	49651279	49651550	-6.7	-5.79	25.5	CDS	SCAF1	protein_coding	49651326,49651356,49651407,49651457,	4
ENSG00000155506	5	+	154815274	154815454	-6.7	-5.79	25.5	three_prime_utr	LARP1	protein_coding		0
ENSG00000204256	6	+	32976733	32976944	-6.7	-5.79	25.5	CDS	BRD2	protein_coding	32976919,	1
ENSG00000197136	11	+	65618261	65618472	-6.7	-5.79	25.5	CDS	PCNX3	protein_coding	65618332,65618469,	2
ENSG00000108312	17	-	44206646	44206826	-6.7	-5.79	25.5	three_prime_utr	UBTF	protein_coding	44206805,44206686,	2
ENSG00000175130	1	-	32334635	32334815	-6.7	-5.79	25.5	CDS	MARCKSL1	protein_coding		0
ENSG00000153066	16	-	11691464	11691674	-6.7	-5.79	25.5	CDS	TXNDC11	protein_coding	11691659,11691502,	2
ENSG00000166526	7	-	100071758	100071968	-6.7	-5.79	25.5	CDS	ZNF3	protein_coding		0
ENSG00000124942	11	-	62522232	62522383	-6.7	-5.79	25.5	CDS	AHNAK	protein_coding	62522289,	1
ENSG00000124762	6	+	36684101	36684282	-6.7	-5.79	25.5	CDS	CDKN1A	protein_coding	36684177,	1
ENSG00000186951	22	+	46239409	46239650	-6.7	-5.79	25.5	three_prime_utr	PPARA	protein_coding		0
ENSG00000165512	10	+	45004791	45005000	-6.7	-5.79	25.5	three_prime_utr	ZNF22	protein_coding		0
ENSG00000173011	4	+	7054510	7054750	-6.7	-5.79	25.5	CDS	TADA2B	protein_coding		0
ENSG00000178951	19	-	4047690	4047900	-6.7	-5.79	25.5	exon	ZBTB7A	protein_coding	4047888,4047882,4047876,4047870,4047761,	5
ENSG00000112186	6	+	17556599	17556779	-6.7	-5.79	25.5	three_prime_utr	CAP2	protein_coding		0
ENSG00000099204	10	-	114431501	114431681	-6.7	-5.79	25.5	three_prime_utr	ABLIM1	protein_coding	114431661,	1
ENSG00000175137	1	-	248811284	248811435	-6.7	-5.79	25.5	exon	SH3BP5L	protein_coding		0
ENSG00000166068	15	+	38351203	38351474	-6.7	-5.79	25.5	exon	SPRED1	protein_coding		0
ENSG00000070018	12	-	12244417	12244627	-6.61	-5.7	25.2	CDS	LRP6	protein_coding	12244622,12244541,	2
ENSG00000132530	17	+	6775317	6775527	-6.61	-5.7	25.2	three_prime_utr	XAF1	protein_coding	6775495,	1
ENSG00000101974	X	-	139774696	139774877	-6.61	-5.7	25.2	CDS	ATP11C	protein_coding		0
ENSG00000279296	17	-	6775339	6775519	-6.61	-5.7	25.2	exon	PRAL	TEC		0
ENSG00000107036	9	+	5773982	5774193	-6.61	-5.7	25.2	CDS	RIC1	protein_coding	5774181,	1
ENSG00000066135	1	+	43704528	43704708	-6.61	-5.7	25.2	three_prime_utr	KDM4A	protein_coding	43704547,43704664,43704690,	3
ENSG00000026950	6	+	26414256	26414437	-6.61	-5.7	25.2	exon	BTN3A1	protein_coding		0
ENSG00000055955	3	-	52819801	52819981	-6.61	-5.7	25.2	three_prime_utr	ITIH4	protein_coding	52819806,	1
ENSG00000174718	12	+	31983580	31983791	-6.61	-5.7	25.2	CDS	KIAA1551	protein_coding		0
ENSG00000019995	10	+	124942931	124943112	-6.61	-5.7	25.2	CDS	ZRANB1	protein_coding	124942940,124942952,	2
ENSG00000083857	4	-	186708458	186708639	-6.61	-5.7	25.2	CDS	FAT1	protein_coding		0
ENSG00000100852	14	+	32154628	32154809	-6.61	-5.7	25.2	CDS	ARHGAP5	protein_coding		0
ENSG00000187837	6	-	26056136	26056282	-6.61	-5.7	25.2	CDS	HIST1H1C	protein_coding		0
ENSG00000136888	9	+	114597957	114598136	-6.61	-5.7	25.2	three_prime_utr	ATP6V1G1	protein_coding		0
ENSG00000177200	16	+	53156446	53156686	-6.61	-5.7	25.2	CDS	CHD9	protein_coding	53156523,	1
ENSG00000135821	1	-	182385471	182385651	-6.61	-5.7	25.2	exon	GLUL	protein_coding	182385539,	1
ENSG00000138722	4	+	89935444	89935684	-6.61	-5.7	25.2	CDS	MMRN1	protein_coding	89935505,89935565,89935577,	3
ENSG00000009724	1	-	11046939	11047233	-6.61	-5.7	25.2	CDS	MASP2	protein_coding	11047218,11047066,	2
ENSG00000100196	22	+	38482882	38483032	-6.61	-5.7	25.2	three_prime_utr	KDELR3	protein_coding		0
ENSG00000170242	11	+	11942796	11943037	-6.51	-5.61	24.9	CDS	USP47	protein_coding	11942833,11942912,	2
ENSG00000136205	7	-	47303011	47303192	-6.51	-5.61	24.9	CDS	TNS3	protein_coding	47303179,	1
ENSG00000238045	16	-	29810956	29811136	-6.51	-5.61	24.9	exon	AC009133.1	antisense_RNA	29811089,29810982,	2
ENSG00000170185	4	+	143214291	143214441	-6.51	-5.61	24.9	CDS	USP38	protein_coding		0
ENSG00000257315	1	+	203797539	203797719	-6.51	-5.61	24.9	five_prime_utr	ZBED6	protein_coding		0
ENSG00000141446	18	-	21573494	21573704	-6.51	-5.61	24.9	CDS	ESCO1	protein_coding	21573670,21573621,21573523,	3
ENSG00000131475	17	+	42779094	42779273	-6.51	-5.61	24.9	three_prime_utr	VPS25	protein_coding	42779181,42779202,	2
ENSG00000144028	2	-	96283700	96283980	-6.51	-5.61	24.9	CDS	SNRNP200	protein_coding		0
ENSG00000162817	1	+	220696732	220696972	-6.51	-5.61	24.9	three_prime_utr	C1orf115	protein_coding	220696933,	1
ENSG00000058673	1	+	203797560	203797710	-6.51	-5.61	24.9	five_prime_utr	ZC3H11A	protein_coding		0
ENSG00000103495	16	+	29810953	29811134	-6.51	-5.61	24.9	three_prime_utr	MAZ	protein_coding	29811131,	1
ENSG00000272333	19	+	35720126	35720457	-6.51	-5.61	24.9	CDS	KMT2B	protein_coding	35720171,35720178,35720195,35720297,35720312,35720387,	6
ENSG00000117500	1	-	93154527	93154737	-6.51	-5.61	24.9	three_prime_utr	TMED5	protein_coding		0
ENSG00000115816	2	-	37228025	37228206	-6.42	-5.52	24.5	CDS	CEBPZ	protein_coding		0
ENSG00000167291	17	-	79940274	79940485	-6.42	-5.52	24.5	three_prime_utr	TBC1D16	protein_coding	79940410,	1
ENSG00000140835	16	+	71537246	71537427	-6.42	-5.52	24.5	CDS	CHST4	protein_coding	71537293,71537395,	2
ENSG00000135956	2	-	96252550	96252730	-6.42	-5.52	24.5	three_prime_utr	TMEM127	protein_coding	96252576,	1
ENSG00000146072	6	-	47286126	47286306	-6.42	-5.52	24.5	CDS	TNFRSF21	protein_coding	47286211,	1
ENSG00000173281	8	-	9139336	9139576	-6.42	-5.52	24.5	three_prime_utr	PPP1R3B	protein_coding	9139499,9139398,9139392,	3
ENSG00000146463	1	+	35359147	35359328	-6.42	-5.52	24.5	CDS	ZMYM4	protein_coding		0
ENSG00000072849	17	-	5474338	5474608	-6.42	-5.52	24.5	three_prime_utr	DERL2	protein_coding	5474598,	1
ENSG00000197329	2	-	64094713	64094953	-6.42	-5.52	24.5	exon	PELI1	protein_coding	64094892,	1
ENSG00000204386	6	-	31859245	31859665	-6.42	-5.52	24.5	exon	NEU1	protein_coding	31859553,31859446,31859280,	3
ENSG00000048828	9	+	93452110	93452290	-6.42	-5.52	24.5	CDS	FAM120A	protein_coding		0
ENSG00000130844	19	+	53579639	53579820	-6.42	-5.52	24.5	three_prime_utr	ZNF331	protein_coding		0
ENSG00000107581	10	-	119049954	119051224	-6.42	-5.52	24.5	CDS	EIF3A	protein_coding		0
ENSG00000080200	3	+	97871895	97872136	-6.42	-5.52	24.5	CDS	CRYBG3	protein_coding	97871957,	1
ENSG00000137522	11	+	71996397	71996668	-6.42	-5.52	24.5	three_prime_utr	RNF121	protein_coding	71996435,71996454,	2
ENSG00000090776	X	+	68829563	68829743	-6.42	-5.52	24.5	five_prime_utr	EFNB1	protein_coding		0
ENSG00000146233	6	-	46652500	46652770	-6.42	-5.52	24.5	five_prime_utr	CYP39A1	protein_coding	46652736,46652634,46652626,46652590,	4
ENSG00000125637	2	+	113201911	113202092	-6.42	-5.52	24.5	three_prime_utr	PSD4	protein_coding	113201939,113202012,113202030,	3
ENSG00000173166	2	-	203440134	203440344	-6.32	-5.44	24.2	CDS	RAPH1	protein_coding	203440197,	1
ENSG00000082641	17	+	48061217	48061397	-6.32	-5.44	24.2	three_prime_utr	NFE2L1	protein_coding		0
ENSG00000068654	2	-	86027319	86027500	-6.32	-5.44	24.2	three_prime_utr	POLR1A	protein_coding	86027458,86027388,86027344,	3
ENSG00000243135	2	+	233772580	233772820	-9.17	-8.14	24.2	three_prime_utr	UGT1A3	protein_coding	233772810,	1
ENSG00000255302	15	+	48879466	48879736	-6.32	-5.44	24.2	three_prime_utr	EID1	protein_coding	48879578,	1
ENSG00000167165	2	+	233772581	233772791	-9.17	-8.14	24.2	three_prime_utr	UGT1A6	protein_coding		0
ENSG00000126705	1	-	27551229	27551409	-6.32	-5.44	24.2	CDS	AHDC1	protein_coding	27551286,27551265,	2
ENSG00000242366	2	+	233768358	233772805	-9.17	-8.14	24.2	three_prime_utr	UGT1A8	protein_coding	233772302,233772323,233772425,	3
ENSG00000196535	17	-	29073551	29073762	-6.32	-5.44	24.2	three_prime_utr	MYO18A	protein_coding		0
ENSG00000075651	3	-	171602922	171603162	-6.32	-5.44	24.2	three_prime_utr	PLD1	protein_coding	171603116,171603083,171602960,	3
ENSG00000106991	9	-	127815041	127815221	-6.32	-5.44	24.2	three_prime_utr	ENG	protein_coding		0
ENSG00000167244	11	-	2130488	2130729	-6.32	-5.44	24.2	three_prime_utr	IGF2	protein_coding		0
ENSG00000135387	11	+	34052450	34052601	-6.32	-5.44	24.2	CDS	CAPRIN1	protein_coding	34052467,	1
ENSG00000241119	2	+	233772583	233772793	-9.17	-8.14	24.2	three_prime_utr	UGT1A9	protein_coding		0
ENSG00000138443	2	+	203440135	203440346	-6.32	-5.44	24.2	three_prime_utr	ABI2	protein_coding	203440299,	1
ENSG00000137497	11	-	72014012	72014192	-6.32	-5.44	24.2	CDS	NUMA1	protein_coding	72014160,72014021,	2
ENSG00000001629	7	+	92398807	92398988	-6.32	-5.44	24.2	CDS	ANKIB1	protein_coding		0
ENSG00000139531	12	+	56004722	56005143	-6.32	-5.44	24.2	CDS	SUOX	protein_coding	56004888,	1
ENSG00000242515	2	+	233772589	233772799	-8.45	-7.46	24.2	three_prime_utr	UGT1A10	protein_coding		0
ENSG00000196562	20	-	47736708	47736919	-6.32	-5.44	24.2	CDS	SULF2	protein_coding		0
ENSG00000241635	2	+	233772579	233772819	-9.17	-8.14	24.2	three_prime_utr	UGT1A1	protein_coding	233772810,	1
ENSG00000244474	2	+	233772586	233772795	-9.17	-8.14	24.2	three_prime_utr	UGT1A4	protein_coding		0
ENSG00000204592	6	+	30489734	30489913	-6.32	-5.44	24.2	CDS	HLA-E	protein_coding	30489809,30489905,	2
ENSG00000179094	17	-	8140950	8141340	-6.32	-5.44	24.2	CDS	PER1	protein_coding	8141330,8141266,8141147,8141054,	4
ENSG00000235387	9	+	35911305	35911455	-6.32	-5.44	24.2	three_prime_utr	SPAAR	protein_coding		0
ENSG00000236552	10	+	96750578	96750783	-6.32	-5.44	24.2	exon	RPL13AP5	processed_pseudogene	96750585,	1
ENSG00000221995	17	-	29073550	29073761	-6.32	-5.44	24.2	three_prime_utr	TIAF1	protein_coding		0
ENSG00000106443	7	+	11036987	11040682	-6.32	-5.44	24.2	CDS	PHF14	protein_coding	11038815,	1
ENSG00000147679	8	+	116771548	116771817	-6.23	-5.35	23.9	CDS	UTP23	protein_coding	116771738,	1
ENSG00000177311	3	+	141444544	141444845	-6.23	-5.35	23.9	CDS	ZBTB38	protein_coding		0
ENSG00000107863	10	-	24585825	24586036	-6.23	-5.35	23.9	CDS	ARHGAP21	protein_coding	24585976,	1
ENSG00000122482	1	-	90941019	90941199	-6.23	-5.35	23.9	CDS	ZNF644	protein_coding	90941112,	1
ENSG00000197982	1	+	37807989	37808228	-6.23	-5.35	23.9	five_prime_utr	C1orf122	protein_coding	37808069,	1
ENSG00000164715	7	+	98205737	98205978	-6.23	-5.35	23.9	three_prime_utr	LMTK2	protein_coding	98205898,	1
ENSG00000137106	9	+	37431230	37431411	-6.23	-5.35	23.9	exon	GRHPR	protein_coding	37431256,37431341,	2
ENSG00000123144	19	-	12730669	12730908	-6.23	-5.35	23.9	three_prime_utr	TRIR	protein_coding	12730868,12730825,12730812,	3
ENSG00000106546	7	+	17343105	17343345	-6.23	-5.35	23.9	three_prime_utr	AHR	protein_coding	17343145,	1
ENSG00000100354	22	+	40335117	40335298	-6.23	-5.35	23.9	three_prime_utr	TNRC6B	protein_coding	40335126,40335254,	2
ENSG00000161533	17	-	75946505	75946685	-6.23	-5.35	23.9	three_prime_utr	ACOX1	protein_coding		0
ENSG00000083857	4	-	186617766	186618007	-6.23	-5.35	23.9	CDS	FAT1	protein_coding	186617810,	1
ENSG00000173276	21	-	41993543	41993783	-6.23	-5.35	23.9	CDS	ZBTB21	protein_coding		0
ENSG00000196620	4	-	68646896	68647134	-6.23	-5.35	23.9	three_prime_utr	UGT2B15	protein_coding	68647064,	1
ENSG00000169756	2	+	108684585	108684736	-6.23	-5.35	23.9	three_prime_utr	LIMS1	protein_coding		0
ENSG00000116984	1	+	236899102	236899342	-6.23	-5.35	23.9	three_prime_utr	MTR	protein_coding	236899217,236899262,	2
ENSG00000115594	2	+	102176437	102176647	-6.23	-5.35	23.9	CDS	IL1R1	protein_coding	102176601,102176614,	2
ENSG00000108375	17	-	58357634	58357815	-6.23	-5.35	23.9	CDS	RNF43	protein_coding	58357670,58357656,	2
ENSG00000170100	16	+	89235451	89235662	-6.23	-5.35	23.9	exon	ZNF778	protein_coding	89235594,	1
ENSG00000023330	3	+	52212277	52212427	-6.23	-5.35	23.9	CDS	ALAS1	protein_coding		0
ENSG00000100796	14	-	91458326	91458626	-6.23	-5.35	23.9	three_prime_utr	PPP4R3A	protein_coding	91458535,91458414,	2
ENSG00000079459	8	+	11838441	11838622	-6.23	-5.35	23.9	CDS	FDFT1	protein_coding	11838456,	1
ENSG00000196449	1	-	37807975	37808185	-6.23	-5.35	23.9	CDS	YRDC	protein_coding	37807982,	1
ENSG00000130779	12	-	122340958	122341198	-6.23	-5.35	23.9	CDS	CLIP1	protein_coding	122341051,	1
ENSG00000174567	1	-	204198219	204198429	-6.23	-5.35	23.9	three_prime_utr	GOLT1A	protein_coding	204198348,	1
ENSG00000112715	6	+	43784480	43784691	-6.23	-5.35	23.9	exon	VEGFA	protein_coding		0
ENSG00000100243	22	-	42631421	42631601	-6.23	-5.35	23.9	exon	CYB5R3	protein_coding	42631575,42631548,42631480,	3
ENSG00000141448	18	+	22171260	22171500	-6.23	-5.35	23.9	CDS	GATA6	protein_coding	22171327,22171359,22171422,22171475,	4
ENSG00000023516	13	+	42301388	42301569	-6.23	-5.35	23.9	CDS	AKAP11	protein_coding	42301552,	1
ENSG00000256811	12	+	121856345	121856944	-6.23	-5.35	23.9	exon	AC079360.1	antisense_RNA	121856614,	1
ENSG00000137124	9	+	38396815	38396965	-6.23	-5.35	23.9	CDS	ALDH1B1	protein_coding	38396835,	1
ENSG00000124201	20	-	49257661	49263395	-6.23	-5.35	23.9	CDS	ZNFX1	protein_coding	49260545,49257678,	2
ENSG00000104081	15	-	40090911	40091092	-6.13	-5.26	23.6	three_prime_utr	BMF	protein_coding	40091008,	1
ENSG00000107957	10	-	103603142	103603413	-6.13	-5.26	23.6	exon	SH3PXD2A	protein_coding	103603326,103603296,	2
ENSG00000272234	5	+	42806852	42806997	-6.13	-5.26	23.6	exon	AC008945.1	antisense_RNA		0
ENSG00000249242	4	-	82485317	82485587	-6.13	-5.26	23.6	three_prime_utr	TMEM150C	protein_coding	82485452,82485439,	2
ENSG00000124177	20	-	41533206	41533567	-6.13	-5.26	23.6	CDS	CHD6	protein_coding	41533425,41533353,41533266,	3
ENSG00000247626	2	+	197706145	197706325	-6.13	-5.26	23.6	CDS	MARS2	protein_coding		0
ENSG00000180357	15	+	64499344	64499615	-6.13	-5.26	23.6	CDS	ZNF609	protein_coding	64499405,64499501,64499534,64499552,	4
ENSG00000160972	8	+	144501911	144502091	-6.13	-5.26	23.6	exon	PPP1R16A	protein_coding	144502019,	1
ENSG00000198642	9	-	21333526	21333736	-6.13	-5.26	23.6	exon	KLHL9	protein_coding	21333663,	1
ENSG00000143373	1	+	151286491	151286881	-6.13	-5.26	23.6	CDS	ZNF687	protein_coding	151286772,151286805,	2
ENSG00000174579	3	-	136151528	136151709	-6.13	-5.26	23.6	exon	MSL2	protein_coding		0
ENSG00000186566	17	-	44399895	44400195	-6.13	-5.26	23.6	exon	GPATCH8	protein_coding	44400185,	1
ENSG00000121671	11	+	45882199	45882380	-6.13	-5.26	23.6	three_prime_utr	CRY2	protein_coding	45882201,	1
ENSG00000138411	2	-	196201014	196201254	-6.13	-5.26	23.6	three_prime_utr	HECW2	protein_coding	196201248,196201121,	2
ENSG00000244462	20	-	35654398	35654609	-6.13	-5.26	23.6	exon	RBM12	protein_coding		0
ENSG00000250722	5	-	42806855	42807035	-6.13	-5.26	23.6	exon	SELENOP	protein_coding	42806939,	1
ENSG00000228327	1	-	729234	729385	-6.04	-5.17	23.2	exon	AL669831.1	transcribed_unprocessed_pseudogene		0
ENSG00000187079	11	+	12937171	12937441	-6.04	-5.17	23.2	three_prime_utr	TEAD1	protein_coding	12937217,	1
ENSG00000166801	11	+	59152641	59152822	-6.04	-5.17	23.2	CDS	FAM111A	protein_coding	59152755,	1
ENSG00000110046	11	-	64911922	64912342	-6.04	-5.17	23.2	CDS	ATG2A	protein_coding	64912149,	1
ENSG00000101076	20	+	44430311	44430492	-6.04	-5.17	23.2	three_prime_utr	HNF4A	protein_coding	44430362,	1
ENSG00000102103	X	+	48898000	48898179	-6.04	-5.17	23.2	exon	PQBP1	protein_coding		0
ENSG00000121858	3	-	172506495	172506765	-6.04	-5.17	23.2	CDS	TNFSF10	protein_coding	172506624,172506532,	2
ENSG00000131023	6	-	149680227	149680407	-6.04	-5.17	23.2	CDS	LATS1	protein_coding	149680366,	1
ENSG00000100647	14	+	69708838	69709078	-6.04	-5.17	23.2	CDS	SUSD6	protein_coding	69708873,69708928,	2
ENSG00000181904	5	+	134854983	134855372	-11.7	-10.6	23.1	exon	C5orf24	protein_coding	134855209,134855281,	2
ENSG00000107566	10	-	100151824	100152154	-5.94	-5.08	22.9	three_prime_utr	ERLIN1	protein_coding	100152059,	1
ENSG00000163635	3	+	63999475	63999746	-5.94	-5.08	22.9	three_prime_utr	ATXN7	protein_coding	63999500,63999512,63999541,63999668,	4
ENSG00000182871	21	+	45456395	45456545	-5.94	-5.08	22.9	CDS	COL18A1	protein_coding	45456428,	1
ENSG00000179833	2	-	64635832	64636072	-5.94	-5.08	22.9	exon	SERTAD2	protein_coding	64635973,64635958,64635917,	3
ENSG00000245532	11	+	65425913	65426064	-5.94	-5.08	22.9	exon	NEAT1	lincRNA		0
ENSG00000258644	14	-	70372881	70373121	-5.94	-5.08	22.9	exon	SYNJ2BP-COX16	protein_coding	70373114,70373105,70373088,	3
ENSG00000185189	8	-	143833891	143834071	-5.94	-5.08	22.9	exon	NRBP2	protein_coding		0
ENSG00000257315	1	+	203800232	203800383	-5.94	-5.08	22.9	five_prime_utr	ZBED6	protein_coding	203800322,	1
ENSG00000134899	13	+	102862432	102862792	-5.94	-5.08	22.9	CDS	ERCC5	protein_coding	102862441,102862595,102862635,	3
ENSG00000079432	19	+	42273324	42273505	-5.94	-5.08	22.9	CDS	CIC	protein_coding	42273482,	1
ENSG00000076351	17	-	28399361	28399632	-5.94	-5.08	22.9	three_prime_utr	SLC46A1	protein_coding	28399565,28399528,28399430,28399405,	4
ENSG00000157557	21	+	38824626	38824806	-5.94	-5.08	22.9	three_prime_utr	ETS2	protein_coding	38824676,	1
ENSG00000058673	1	+	203800227	203800378	-5.94	-5.08	22.9	five_prime_utr	ZC3H11A	protein_coding	203800322,	1
ENSG00000096070	6	+	36231712	36231892	-5.94	-5.08	22.9	three_prime_utr	BRPF3	protein_coding	36231886,	1
ENSG00000163171	2	-	37646469	37646680	-5.94	-5.08	22.9	CDS	CDC42EP3	protein_coding	37646517,	1
ENSG00000213463	14	-	70372897	70373107	-5.94	-5.08	22.9	exon	SYNJ2BP	protein_coding	70373105,70373088,	2
ENSG00000179981	18	+	75288185	75288485	-5.94	-5.08	22.9	exon	TSHZ1	protein_coding	75288266,75288297,	2
ENSG00000048991	2	+	135724940	135725120	-5.94	-5.08	22.9	three_prime_utr	R3HDM1	protein_coding		0
ENSG00000033627	17	+	42521263	42521504	-5.94	-5.08	22.9	exon	ATP6V0A1	protein_coding		0
ENSG00000125398	17	+	72123975	72124423	-5.85	-4.99	22.6	CDS	SOX9	protein_coding		0
ENSG00000230371	13	+	113130564	113130714	-5.85	-4.99	22.6	exon	KARSP2	processed_pseudogene	113130582,113130674,	2
ENSG00000139793	13	+	97391516	97391666	-5.85	-4.99	22.6	three_prime_utr	MBNL2	protein_coding		0
ENSG00000108826	17	-	50367886	50368157	-5.85	-4.99	22.6	three_prime_utr	MRPL27	protein_coding	50368071,	1
ENSG00000168488	16	+	28836846	28837027	-5.85	-4.99	22.6	exon	ATXN2L	protein_coding	28836854,	1
ENSG00000110047	11	-	64854487	64854728	-5.85	-4.99	22.6	CDS	EHD1	protein_coding	64854607,	1
ENSG00000110723	11	-	108514056	108514296	-5.85	-4.99	22.6	CDS	EXPH5	protein_coding	108514106,108514079,	2
ENSG00000270885	17	+	35741545	35741726	-5.85	-4.99	22.6	three_prime_utr	RASL10B	protein_coding		0
ENSG00000131187	5	-	177404226	177404436	-5.85	-4.99	22.6	CDS	F12	protein_coding	177404405,	1
ENSG00000198142	2	+	109614661	109614931	-5.85	-4.99	22.6	CDS	SOWAHC	protein_coding	109614766,109614875,	2
ENSG00000185950	13	-	109782349	109782529	-5.85	-4.99	22.6	CDS	IRS2	protein_coding	109782393,	1
ENSG00000171621	1	+	9367920	9368159	-5.85	-4.99	22.6	three_prime_utr	SPSB1	protein_coding	9368077,9368097,	2
ENSG00000168874	2	+	85773142	85773322	-5.85	-4.99	22.6	exon	ATOH8	protein_coding	85773154,85773213,	2
ENSG00000105939	7	-	139079740	139079981	-5.85	-4.99	22.6	CDS	ZC3HAV1	protein_coding	139079965,139079928,139079845,	3
ENSG00000182871	21	+	45510144	45512254	-5.85	-4.99	22.6	CDS	COL18A1	protein_coding	45510202,45511111,45511204,45512216,	4
ENSG00000196843	2	+	96552338	96552518	-5.85	-4.99	22.6	three_prime_utr	ARID5A	protein_coding	96552411,	1
ENSG00000185269	17	-	81960642	81960912	-5.75	-4.9	22.3	CDS	NOTUM	protein_coding	81960795,81960772,81960746,81960719,81960647,	5
ENSG00000251562	11	+	65498630	65498811	-5.75	-4.9	22.3	exon	MALAT1	lincRNA		0
ENSG00000139209	12	-	46766579	46766729	-5.75	-4.9	22.3	three_prime_utr	SLC38A4	protein_coding		0
ENSG00000198482	19	+	52553704	52553855	-5.75	-4.9	22.3	CDS	ZNF808	protein_coding		0
ENSG00000110066	11	-	68158938	68159089	-5.75	-4.9	22.3	exon	KMT5B	protein_coding		0
ENSG00000178605	X	-	312303	312453	-5.75	-4.9	22.3	exon	GTPBP6	protein_coding		0
ENSG00000100393	22	+	41177350	41177531	-5.75	-4.9	22.3	CDS	EP300	protein_coding	41177378,	1
ENSG00000225830	10	-	49458966	49459177	-5.75	-4.9	22.3	exon	ERCC6	protein_coding		0
ENSG00000130779	12	-	122319246	122328144	-5.75	-4.9	22.3	exon	CLIP1	protein_coding	122319440,122319431,122319266,	3
ENSG00000155868	5	-	157138986	157139225	-5.75	-4.9	22.3	CDS	MED7	protein_coding	157139160,	1
ENSG00000108557	17	+	17796205	17796386	-5.75	-4.9	22.3	CDS	RAI1	protein_coding	17796366,	1
ENSG00000138756	4	+	78910834	78911014	-5.75	-4.9	22.3	CDS	BMP2K	protein_coding		0
ENSG00000115461	2	-	216673662	216674022	-5.75	-4.9	22.3	three_prime_utr	IGFBP5	protein_coding	216673854,	1
ENSG00000168795	9	-	37442053	37442233	-5.75	-4.9	22.3	CDS	ZBTB5	protein_coding	37442185,37442102,	2
ENSG00000204439	6	-	31659251	31659401	-5.75	-4.9	22.3	CDS	C6orf47	protein_coding	31659328,31659309,	2
ENSG00000175073	8	-	66665479	66665630	-5.75	-4.9	22.3	CDS	VCPIP1	protein_coding		0
ENSG00000132481	17	-	75874878	75875118	-5.75	-4.9	22.3	exon	TRIM47	protein_coding	75875102,75874967,	2
ENSG00000111676	12	+	6935976	6936277	-5.75	-4.9	22.3	CDS	ATN1	protein_coding	6936274,	1
ENSG00000213443	12	+	9696110	9696227	-5.75	-4.9	22.3	three_prime_utr	AC007068.1	processed_pseudogene		0
ENSG00000113194	5	+	176507082	176507292	-5.75	-4.9	22.3	three_prime_utr	FAF2	protein_coding	176507282,	1
ENSG00000151176	12	+	113390339	113390519	-5.75	-4.9	22.3	three_prime_utr	PLBD2	protein_coding		0
ENSG00000115541	2	+	197503246	197503427	-5.75	-4.9	22.3	three_prime_utr	HSPE1	protein_coding		0
ENSG00000032219	14	+	58351183	58351334	-5.75	-4.9	22.3	CDS	ARID4A	protein_coding		0
ENSG00000115414	2	-	215391745	215391956	-5.75	-4.9	22.3	exon	FN1	protein_coding		0
ENSG00000124486	X	+	41232504	41232714	-5.75	-4.9	22.3	three_prime_utr	USP9X	protein_coding		0
ENSG00000125170	16	-	57473208	57473418	-5.75	-4.9	22.3	three_prime_utr	DOK4	protein_coding	57473408,57473306,57473226,	3
ENSG00000069493	12	+	9696106	9696287	-5.75	-4.9	22.3	three_prime_utr	CLEC2D	protein_coding		0
ENSG00000029725	17	+	5383145	5383326	-5.75	-4.9	22.3	three_prime_utr	RABEP1	protein_coding		0
ENSG00000172465	X	+	103630270	103630508	-5.75	-4.9	22.3	CDS	TCEAL1	protein_coding	103630452,	1
ENSG00000131051	20	-	35731999	35732180	-22	-20.6	22.2	exon	RBM39	protein_coding		0
ENSG00000226015	1	-	147203512	147203720	-5.66	-4.81	21.9	exon	CCT8P1	processed_pseudogene	147203638,	1
ENSG00000279569	16	+	70664395	70664576	-5.66	-4.81	21.9	exon	AC020763.4	TEC	70664462,70664532,	2
ENSG00000107338	9	-	37919821	37920002	-5.66	-4.81	21.9	CDS	SHB	protein_coding	37919829,	1
ENSG00000049239	1	+	9269808	9270138	-5.66	-4.81	21.9	three_prime_utr	H6PD	protein_coding		0
ENSG00000033627	17	+	42519168	42519319	-5.66	-4.81	21.9	exon	ATP6V0A1	protein_coding		0
ENSG00000189339	1	-	1665271	1665692	-5.66	-4.81	21.9	three_prime_utr	SLC35E2B	protein_coding	1665686,1665359,1665303,	3
ENSG00000128487	17	+	20204706	20204947	-5.66	-4.81	21.9	CDS	SPECC1	protein_coding		0
ENSG00000113742	5	+	173889327	173889508	-5.66	-4.81	21.9	five_prime_utr	CPEB4	protein_coding		0
ENSG00000072415	14	+	67279270	67279510	-5.66	-4.81	21.9	CDS	MPP5	protein_coding	67279363,	1
ENSG00000181588	19	-	1555838	1556019	-5.66	-4.81	21.9	CDS	MEX3D	protein_coding	1555991,1555912,	2
ENSG00000214717	X	-	2487214	2487390	-5.66	-4.81	21.9	exon	ZBED1	protein_coding	2487252,	1
ENSG00000214717	X	-	2487220	2487401	-5.66	-4.81	21.9	exon	ZBED1	protein_coding	2487252,	1
ENSG00000170234	5	-	160093553	160093764	-5.66	-4.81	21.9	CDS	PWWP2A	protein_coding		0
ENSG00000164823	8	+	89924638	89925026	-5.66	-4.81	21.9	CDS	OSGIN2	protein_coding		0
ENSG00000124942	11	-	62528920	62529131	-5.66	-4.81	21.9	CDS	AHNAK	protein_coding	62529057,62529041,	2
ENSG00000125818	20	+	1165216	1165456	-5.66	-4.81	21.9	three_prime_utr	PSMF1	protein_coding		0
ENSG00000135968	2	+	108469670	108469851	-5.66	-4.81	21.9	CDS	GCC2	protein_coding		0
ENSG00000164742	7	+	45713726	45713877	-5.66	-4.81	21.9	CDS	ADCY1	protein_coding	45713806,	1
ENSG00000166260	17	-	54953934	54954084	-5.66	-4.81	21.9	exon	COX11	protein_coding		0
ENSG00000146859	7	+	135164969	135165385	-5.56	-4.73	21.6	three_prime_utr	TMEM140	protein_coding	135165211,	1
ENSG00000248019	4	+	88728370	88728550	-5.56	-4.73	21.6	exon	FAM13A-AS1	antisense_RNA	88728482,88728540,	2
ENSG00000109654	4	+	153295592	153295952	-5.56	-4.73	21.6	CDS	TRIM2	protein_coding	153295661,153295754,153295805,	3
ENSG00000124177	20	-	41451843	41452024	-5.56	-4.73	21.6	CDS	CHD6	protein_coding	41452008,41451963,41451906,	3
ENSG00000055208	6	+	149379105	149379345	-5.56	-4.73	21.6	CDS	TAB2	protein_coding		0
ENSG00000160932	8	+	143021929	143022110	-5.56	-4.73	21.6	three_prime_utr	LY6E	protein_coding	143022015,143022027,143022064,143022078,	4
ENSG00000131503	5	+	140496615	140496826	-5.56	-4.73	21.6	CDS	ANKHD1	protein_coding	140496643,	1
ENSG00000077238	16	+	27362623	27362774	-5.56	-4.73	21.6	CDS	IL4R	protein_coding	27362628,	1
ENSG00000182158	7	-	137880316	137880467	-5.56	-4.73	21.6	three_prime_utr	CREB3L2	protein_coding	137880329,	1
ENSG00000198492	1	+	28742679	28742859	-5.56	-4.73	21.6	CDS	YTHDF2	protein_coding	28742692,28742770,	2
ENSG00000158321	7	+	70790582	70790763	-5.56	-4.73	21.6	CDS	AUTS2	protein_coding	70790628,70790664,70790746,	3
ENSG00000146648	7	+	55205816	55205937	-5.56	-4.73	21.6	three_prime_utr	EGFR	protein_coding		0
ENSG00000124688	6	+	43640056	43640236	-5.56	-4.73	21.6	CDS	MAD2L1BP	protein_coding	43640126,43640140,	2
ENSG00000133985	14	+	70671912	70672093	-5.56	-4.73	21.6	three_prime_utr	TTC9	protein_coding	70671990,	1
ENSG00000044574	9	-	125239155	125239483	-5.56	-4.73	21.6	CDS	HSPA5	protein_coding		0
ENSG00000146083	5	-	176528822	176529032	-5.56	-4.73	21.6	three_prime_utr	RNF44	protein_coding		0
ENSG00000254996	5	+	140496611	140496821	-5.56	-4.73	21.6	CDS	ANKHD1-EIF4EBP3	protein_coding	140496643,	1
ENSG00000138640	4	-	88728351	88728562	-5.56	-4.73	21.6	three_prime_utr	FAM13A	protein_coding		0
ENSG00000185658	21	-	39196453	39196634	-5.56	-4.73	21.6	exon	BRWD1	protein_coding		0
ENSG00000122547	7	+	36299239	36299419	-5.56	-4.73	21.6	three_prime_utr	EEPD1	protein_coding	36299356,36299366,	2
ENSG00000095739	10	+	28682286	28682642	-5.56	-4.73	21.6	exon	BAMBI	protein_coding	28682460,	1
ENSG00000170412	17	+	74447106	74447257	-5.56	-4.73	21.6	three_prime_utr	GPRC5C	protein_coding		0
ENSG00000184500	3	-	93873271	93873512	-5.47	-4.64	21.3	three_prime_utr	PROS1	protein_coding	93873341,	1
ENSG00000075151	1	-	20941894	20942195	-8.23	-7.25	21.3	CDS	EIF4G3	protein_coding		0
ENSG00000183283	12	+	51238828	51239008	-5.47	-4.64	21.3	exon	DAZAP2	protein_coding	51238855,51238894,51238926,	3
ENSG00000188785	19	+	57398894	57399075	-5.47	-4.64	21.3	CDS	ZNF548	protein_coding	57399040,	1
ENSG00000198894	14	+	77113604	77113814	-5.47	-4.64	21.3	CDS	CIPC	protein_coding	77113791,	1
ENSG00000132846	5	-	77077030	77077270	-5.47	-4.64	21.3	three_prime_utr	ZBED3	protein_coding	77077226,77077205,77077147,77077102,	4
ENSG00000188488	14	+	94592370	94592611	-5.47	-4.64	21.3	three_prime_utr	SERPINA5	protein_coding		0
ENSG00000135299	6	+	89630897	89631138	-5.47	-4.64	21.3	three_prime_utr	ANKRD6	protein_coding	89630980,	1
ENSG00000101040	20	-	47246315	47246495	-5.47	-4.64	21.3	CDS	ZMYND8	protein_coding	47246376,47246355,	2
ENSG00000135766	1	-	231421007	231421188	-5.47	-4.64	21.3	exon	EGLN1	protein_coding	231421179,231421140,231421059,	3
ENSG00000137177	6	-	17764366	17764547	-5.47	-4.64	21.3	CDS	KIF13A	protein_coding	17764543,17764442,	2
ENSG00000174348	1	+	53069954	53070164	-5.47	-4.64	21.3	CDS	PODN	protein_coding	53070096,53070132,	2
ENSG00000174718	12	+	31985137	31985317	-5.47	-4.64	21.3	CDS	KIAA1551	protein_coding		0
ENSG00000184384	11	-	96341529	96341770	-5.47	-4.64	21.3	CDS	MAML2	protein_coding	96341728,	1
ENSG00000176919	9	+	136945245	136945421	-5.47	-4.64	21.3	CDS	C8G	protein_coding	136945265,136945335,	2
ENSG00000167548	12	-	49033140	49033321	-5.47	-4.64	21.3	CDS	KMT2D	protein_coding	49033158,	1
ENSG00000168806	15	-	43329146	43329474	-5.47	-4.64	21.3	CDS	LCMT2	protein_coding	43329262,43329242,	2
ENSG00000179456	1	+	244054613	244054793	-5.47	-4.64	21.3	exon	ZBTB18	protein_coding	244054759,244054780,244054789,	3
ENSG00000177239	9	+	137108587	137108857	-5.47	-4.64	21.3	exon	MAN1B1	protein_coding	137108614,137108744,137108755,	3
ENSG00000125844	20	-	17659135	17659286	-5.47	-4.64	21.3	CDS	RRBP1	protein_coding		0
ENSG00000106804	9	-	120952394	120952635	-5.47	-4.64	21.3	three_prime_utr	C5	protein_coding	120952505,	1
ENSG00000168806	15	-	43329135	43329466	-5.47	-4.64	21.3	CDS	LCMT2	protein_coding	43329262,43329242,	2
ENSG00000114383	3	-	50320056	50320294	-5.47	-4.64	21.3	CDS	TUSC2	protein_coding	50320123,50320083,	2
ENSG00000088827	20	-	3687329	3687510	-5.47	-4.64	21.3	three_prime_utr	SIGLEC1	protein_coding	3687456,	1
ENSG00000140092	14	-	91869950	91870221	-5.37	-4.55	21	three_prime_utr	FBLN5	protein_coding	91870177,91870040,	2
ENSG00000015676	7	-	44384774	44385075	-5.37	-4.55	21	three_prime_utr	NUDCD3	protein_coding	44384938,44384920,	2
ENSG00000121879	3	+	179198822	179199062	-5.37	-4.55	21	CDS	PIK3CA	protein_coding		0
ENSG00000262304	17	-	3610112	3610322	-5.37	-4.55	21	three_prime_utr	AC027796.3	protein_coding		0
ENSG00000167635	19	+	36235702	36235881	-5.37	-4.55	21	five_prime_utr	ZNF146	protein_coding	36235717,36235860,	2
ENSG00000182022	10	-	124045736	124046007	-5.37	-4.55	21	CDS	CHST15	protein_coding	124045958,124045842,124045770,	3
ENSG00000109133	4	+	41959792	41959973	-5.37	-4.55	21	three_prime_utr	TMEM33	protein_coding		0
ENSG00000090316	4	+	1339667	1339907	-5.37	-4.55	21	exon	MAEA	protein_coding	1339724,1339757,1339890,	3
ENSG00000127774	17	+	3669372	3669520	-5.37	-4.55	21	CDS	EMC6	protein_coding	3669446,3669495,	2
ENSG00000134109	3	+	5218192	5218372	-5.37	-4.55	21	three_prime_utr	EDEM1	protein_coding		0
ENSG00000126653	17	+	30185071	30185222	-5.37	-4.55	21	CDS	NSRP1	protein_coding	30185102,	1
ENSG00000139835	13	-	113324995	113325175	-5.37	-4.55	21	three_prime_utr	GRTP1	protein_coding		0
ENSG00000140836	16	-	72958871	72959112	-5.37	-4.55	21	CDS	ZFHX3	protein_coding	72959063,	1
ENSG00000182095	7	-	5370449	5370629	-5.37	-4.55	21	CDS	TNRC18	protein_coding	5370584,	1
ENSG00000282034	16	+	30738815	30739025	-5.37	-4.55	21	CDS	AC106886.5	protein_coding	30738859,30738896,30738935,	3
ENSG00000172403	4	+	119031085	119031266	-5.37	-4.55	21	CDS	SYNPO2	protein_coding	119031264,	1
ENSG00000187634	1	+	943891	944072	-5.37	-4.55	21	CDS	SAMD11	protein_coding		0
ENSG00000188785	19	+	57398655	57398835	-5.37	-4.55	21	CDS	ZNF548	protein_coding	57398768,	1
ENSG00000071626	19	+	1434817	1434998	-5.37	-4.55	21	exon	DAZAP1	protein_coding	1434863,	1
ENSG00000251992	18	+	49814132	49814276	-5.37	-4.55	21	exon	SCARNA17	scaRNA	49814268,	1
ENSG00000257950	17	-	3669355	3669535	-5.37	-4.55	21	three_prime_utr	P2RX5-TAX1BP3	protein_coding	3669436,	1
ENSG00000108349	17	+	40163553	40163733	-5.37	-4.55	21	CDS	CASC3	protein_coding	40163577,	1
ENSG00000197417	17	-	3610090	3610330	-5.37	-4.55	21	three_prime_utr	SHPK	protein_coding	3610096,	1
ENSG00000119878	2	+	46625562	46625712	-5.37	-4.55	21	three_prime_utr	CRIPT	protein_coding		0
ENSG00000169242	1	+	155134020	155134260	-5.37	-4.55	21	three_prime_utr	EFNA1	protein_coding	155134025,155134098,155134115,	3
ENSG00000080603	16	+	30738829	30739040	-5.37	-4.55	21	CDS	SRCAP	protein_coding	30738859,30738896,30738935,	3
ENSG00000141522	17	-	81868797	81869037	-5.37	-4.55	21	CDS	ARHGDIA	protein_coding	81868889,81868880,81868842,81868838,81868831,	5
ENSG00000243135	2	+	233768369	233772521	-5.28	-4.46	20.7	three_prime_utr	UGT1A3	protein_coding	233772302,233772323,233772425,	3
ENSG00000160712	1	+	154465178	154465447	-5.28	-4.46	20.7	exon	IL6R	protein_coding	154465327,154465406,	2
ENSG00000145391	4	-	139509023	139509174	-5.28	-4.46	20.7	three_prime_utr	SETD7	protein_coding	139509059,	1
ENSG00000257553	12	-	56113644	56113818	-5.28	-4.46	20.7	exon	AC034102.4	antisense_RNA		0
ENSG00000198431	12	+	104348597	104348778	-5.28	-4.46	20.7	three_prime_utr	TXNRD1	protein_coding		0
ENSG00000244122	2	+	233768367	233772520	-5.28	-4.46	20.7	three_prime_utr	UGT1A7	protein_coding	233772302,233772323,233772425,	3
ENSG00000033800	15	+	68086346	68086497	-5.28	-4.46	20.7	CDS	PIAS1	protein_coding	68086376,	1
ENSG00000101844	X	+	108153715	108153925	-5.28	-4.46	20.7	three_prime_utr	ATG4A	protein_coding		0
ENSG00000170515	12	+	56113667	56113817	-5.28	-4.46	20.7	three_prime_utr	PA2G4	protein_coding	56113751,	1
ENSG00000137491	11	+	75202839	75203109	-5.28	-4.46	20.7	exon	SLCO2B1	protein_coding	75202983,	1
ENSG00000160233	21	+	44456866	44457316	-5.28	-4.46	20.7	CDS	LRRC3	protein_coding	44456885,44456999,44457035,44457131,44457146,44457247,	6
ENSG00000006210	16	+	57384748	57384928	-5.28	-4.46	20.7	three_prime_utr	CX3CL1	protein_coding	57384823,57384892,57384916,57384922,	4
ENSG00000167244	11	-	2130967	2131148	-5.28	-4.46	20.7	three_prime_utr	IGF2	protein_coding		0
ENSG00000153560	3	-	33389712	33389893	-5.28	-4.46	20.7	exon	UBP1	protein_coding		0
ENSG00000162365	1	+	47149351	47149591	-5.28	-4.46	20.7	three_prime_utr	CYP4A22	protein_coding	47149491,47149541,	2
ENSG00000183530	22	-	31715788	31716059	-5.28	-4.46	20.7	CDS	PRR14L	protein_coding		0
ENSG00000177051	19	-	45711976	45712246	-5.28	-4.46	20.7	exon	FBXO46	protein_coding	45712171,	1
ENSG00000171206	10	+	102644525	102644853	-5.28	-4.46	20.7	CDS	TRIM8	protein_coding	102644557,102644561,102644753,	3
ENSG00000113140	5	-	151671574	151671783	-5.28	-4.46	20.7	CDS	SPARC	protein_coding	151671613,	1
ENSG00000241635	2	+	233772309	233772520	-5.28	-4.46	20.7	CDS	UGT1A1	protein_coding	233772323,233772425,	2
ENSG00000167165	2	+	233772311	233772522	-5.28	-4.46	20.7	CDS	UGT1A6	protein_coding	233772323,233772425,	2
ENSG00000148572	10	+	63153783	63154022	-5.28	-4.46	20.7	CDS	NRBF2	protein_coding		0
ENSG00000173230	3	-	121692002	121692242	-5.28	-4.46	20.7	CDS	GOLGB1	protein_coding		0
ENSG00000082641	17	+	48058380	48058769	-5.28	-4.46	20.7	CDS	NFE2L1	protein_coding	48058442,48058682,	2
ENSG00000118898	16	-	4883523	4883703	-5.28	-4.46	20.7	CDS	PPL	protein_coding		0
ENSG00000033170	14	+	65742326	65742596	-5.28	-4.46	20.7	three_prime_utr	FUT8	protein_coding	65742329,	1
ENSG00000105357	19	+	50280233	50280383	-5.28	-4.46	20.7	CDS	MYH14	protein_coding		0
ENSG00000149639	20	-	36778519	36778700	-5.28	-4.46	20.7	three_prime_utr	SOGA1	protein_coding	36778635,	1
ENSG00000167461	19	+	16132235	16132415	-5.28	-4.46	20.7	three_prime_utr	RAB8A	protein_coding	16132260,	1
ENSG00000257923	7	+	102196950	102197131	-5.28	-4.46	20.7	CDS	CUX1	protein_coding	102197065,102197120,	2
ENSG00000101856	X	+	119243686	119243867	-5.19	-4.37	20.3	three_prime_utr	PGRMC1	protein_coding	119243818,	1
ENSG00000198517	7	+	1541068	1541308	-5.19	-4.37	20.3	exon	MAFK	protein_coding	1541244,1541283,	2
ENSG00000143507	1	-	221739061	221739240	-5.19	-4.37	20.3	CDS	DUSP10	protein_coding	221739077,	1
ENSG00000182704	11	+	76797225	76797406	-5.19	-4.37	20.3	three_prime_utr	TSKU	protein_coding	76797324,	1
ENSG00000137462	4	+	153705158	153705369	-5.19	-4.37	20.3	three_prime_utr	TLR2	protein_coding	153705206,	1
ENSG00000168264	1	-	234608627	234608808	-5.19	-4.37	20.3	CDS	IRF2BP2	protein_coding		0
ENSG00000130517	19	+	18363628	18363899	-5.19	-4.37	20.3	three_prime_utr	PGPEP1	protein_coding	18363634,18363812,	2
ENSG00000064115	12	-	26973941	26974182	-5.19	-4.37	20.3	CDS	TM7SF3	protein_coding	26974154,26974080,	2
ENSG00000241119	2	+	233768374	233772525	-5.19	-4.37	20.3	three_prime_utr	UGT1A9	protein_coding	233772302,233772323,233772425,	3
ENSG00000279569	16	+	70663616	70663766	-5.19	-4.37	20.3	exon	AC020763.4	TEC	70663728,	1
ENSG00000120907	8	-	26864223	26864524	-5.19	-4.37	20.3	CDS	ADRA1A	protein_coding	26864490,26864455,26864287,	3
ENSG00000179604	17	-	73286291	73286472	-5.19	-4.37	20.3	CDS	CDC42EP4	protein_coding	73286439,73286355,73286304,	3
ENSG00000047457	3	-	149176274	149176484	-5.19	-4.37	20.3	CDS	CP	protein_coding		0
ENSG00000114812	3	+	42537183	42537364	-5.19	-4.37	20.3	exon	VIPR1	protein_coding	42537277,	1
ENSG00000112851	5	+	66054438	66054619	-5.19	-4.37	20.3	CDS	ERBIN	protein_coding		0
ENSG00000180921	8	-	143724769	143724980	-5.19	-4.37	20.3	three_prime_utr	FAM83H	protein_coding	143724956,143724937,143724932,	3
ENSG00000132613	16	-	70663597	70663778	-5.19	-4.37	20.3	CDS	MTSS1L	protein_coding	70663715,	1
ENSG00000141424	18	-	36126731	36126912	-5.19	-4.37	20.3	CDS	SLC39A6	protein_coding		0
ENSG00000164938	8	-	94939903	94940143	-5.19	-4.37	20.3	CDS	TP53INP1	protein_coding		0
ENSG00000039537	5	-	41142263	41142504	-5.09	-4.29	20	three_prime_utr	C6	protein_coding		0
ENSG00000254122	5	+	141419588	141419739	-5.09	-4.29	20	CDS	PCDHGB7	protein_coding	141419642,141419648,	2
ENSG00000267436	19	+	3544228	3544407	-5.09	-4.29	20	exon	AC005786.3	antisense_RNA	3544383,	1
ENSG00000095574	10	-	122994393	122994573	-5.09	-4.29	20	CDS	IKZF5	protein_coding		0
ENSG00000109819	4	-	23813804	23814164	-5.09	-4.29	20	CDS	PPARGC1A	protein_coding	23814026,23813971,	2
ENSG00000138604	15	+	69268797	69269127	-5.09	-4.29	20	exon	GLCE	protein_coding	69269119,	1
ENSG00000117640	1	+	25832042	25832222	-5.09	-4.29	20	three_prime_utr	MTFR1L	protein_coding	25832157,	1
ENSG00000161091	19	-	3544236	3544387	-5.09	-4.29	20	three_prime_utr	MFSD12	protein_coding	3544324,3544275,	2
ENSG00000138593	15	-	48992180	48992421	-5.09	-4.29	20	CDS	SECISBP2L	protein_coding	48992359,48992345,	2
ENSG00000182087	19	-	1010752	1010932	-5.09	-4.29	20	CDS	TMEM259	protein_coding	1010793,	1
ENSG00000138162	10	+	122210882	122211063	-5.09	-4.29	20	CDS	TACC2	protein_coding	122211041,	1
ENSG00000123989	2	-	219539395	219539695	-5.09	-4.29	20	CDS	CHPF	protein_coding	219539483,	1
ENSG00000110367	11	-	118751629	118751780	-5.49	-4.65	20	three_prime_utr	DDX6	protein_coding		0
ENSG00000239264	6	-	7882680	7882860	-5.09	-4.29	20	three_prime_utr	TXNDC5	protein_coding	7882817,	1
ENSG00000256340	16	+	18597223	18597403	-5.09	-4.29	20	exon	ABCC6P1	transcribed_unprocessed_pseudogene		0
ENSG00000169220	5	+	177368784	177368934	-5.09	-4.29	20	CDS	RGS14	protein_coding		0
ENSG00000100284	22	+	35346953	35347185	-5.09	-4.29	20	three_prime_utr	TOM1	protein_coding	35347093,	1
ENSG00000176597	3	+	183269735	183269915	-5.09	-4.29	20	exon	B3GNT5	protein_coding		0
ENSG00000168610	17	-	42315691	42315871	-5.09	-4.29	20	CDS	STAT3	protein_coding	42315835,	1
ENSG00000136628	1	-	219997116	219997296	-5.09	-4.29	20	CDS	EPRS	protein_coding		0
ENSG00000176542	3	-	113658012	113658253	-5.09	-4.29	20	CDS	USF3	protein_coding	113658121,	1
ENSG00000139289	12	-	76029765	76030036	-5.09	-4.29	20	three_prime_utr	PHLDA1	protein_coding	76029990,	1
ENSG00000115306	2	+	54653585	54653766	-5.09	-4.29	20	CDS	SPTBN1	protein_coding	54653723,54653756,	2
ENSG00000145592	5	-	40827898	40828109	-5.09	-4.29	20	three_prime_utr	RPL37	protein_coding		0
ENSG00000100207	22	-	42210009	42210249	-5.09	-4.29	20	CDS	TCF20	protein_coding	42210233,42210140,42210018,	3
ENSG00000169905	1	-	179846138	179846408	-5.09	-4.29	20	CDS	TOR1AIP2	protein_coding	179846168,	1
ENSG00000145592	5	-	40827905	40832526	-5.09	-4.29	20	three_prime_utr	RPL37	protein_coding		0
ENSG00000259040	6	-	7882661	7882842	-5.09	-4.29	20	three_prime_utr	BLOC1S5-TXNDC5	protein_coding	7882817,	1
ENSG00000249353	5	-	93683133	93683341	-5.09	-4.29	20	exon	NPM1P27	processed_pseudogene		0
ENSG00000160551	17	+	29544883	29545034	-5	-4.2	19.7	three_prime_utr	TAOK1	protein_coding		0
ENSG00000162409	1	+	56708169	56708320	-5	-4.2	19.7	three_prime_utr	PRKAA2	protein_coding	56708289,	1
ENSG00000130762	1	+	3480574	3480754	-5	-4.2	19.7	three_prime_utr	ARHGEF16	protein_coding	3480579,3480680,	2
ENSG00000269821	11	-	2649691	2649902	-5	-4.2	19.7	exon	KCNQ1OT1	antisense_RNA	2649889,	1
ENSG00000143970	2	-	25743032	25743183	-5	-4.2	19.7	exon	ASXL2	protein_coding	25743166,	1
ENSG00000228492	X	+	74203669	74203909	-5	-4.2	19.7	exon	RAB11FIP1P1	processed_pseudogene		0
ENSG00000188559	20	-	20512680	20512921	-5	-4.2	19.7	CDS	RALGAPA2	protein_coding	20512854,	1
ENSG00000176018	5	-	90518961	90519141	-5	-4.2	19.7	CDS	LYSMD3	protein_coding	90519082,90518976,	2
ENSG00000109065	17	-	74772932	74773143	-5	-4.2	19.7	exon	NAT9	protein_coding		0
ENSG00000172482	2	+	240878796	240879006	-5	-4.2	19.7	exon	AGXT	protein_coding	240878922,	1
ENSG00000106608	7	-	43877963	43878204	-5	-4.2	19.7	exon	URGCP	protein_coding	43878114,43878069,43877988,43877967,	4
ENSG00000173166	2	-	203437644	203437915	-5	-4.2	19.7	exon	RAPH1	protein_coding		0
ENSG00000169020	4	-	673306	673483	-5	-4.2	19.7	exon	ATP5I	protein_coding	673462,	1
ENSG00000197386	4	+	3241471	3241712	-5	-4.2	19.7	exon	HTT	protein_coding		0
ENSG00000105447	19	+	48453200	48453380	-5	-4.2	19.7	three_prime_utr	GRWD1	protein_coding		0
ENSG00000236104	6	-	33315574	33315784	-5	-4.2	19.7	CDS	ZBTB22	protein_coding	33315658,	1
ENSG00000068650	13	+	112882040	112882461	-5	-4.2	19.7	three_prime_utr	ATP11A	protein_coding	112882174,112882238,112882356,	3
ENSG00000231721	7	-	131108076	131108256	-5	-4.2	19.7	exon	LINC-PINT	antisense_RNA	131108239,131108131,	2
ENSG00000138443	2	+	203437646	203437917	-5	-4.2	19.7	three_prime_utr	ABI2	protein_coding	203437800,	1
ENSG00000106538	7	-	150340462	150340670	-5	-4.2	19.7	exon	RARRES2	protein_coding		0
ENSG00000173559	2	+	191688363	191688514	-5	-4.2	19.7	three_prime_utr	NABP1	protein_coding		0
ENSG00000277443	6	+	113860272	113860542	-5	-4.2	19.7	CDS	MARCKS	protein_coding		0
ENSG00000065882	4	+	37902154	37902454	-5	-4.2	19.7	CDS	TBC1D1	protein_coding	37902310,	1
ENSG00000100299	22	-	50625070	50625220	-5	-4.2	19.7	stop_codon	ARSA	protein_coding		0
ENSG00000137275	6	+	3114173	3114353	-5	-4.2	19.7	three_prime_utr	RIPK1	protein_coding		0
ENSG00000129988	20	+	38364591	38369011	-5	-4.2	19.7	CDS	LBP	protein_coding		0
ENSG00000163947	3	-	56729155	56729396	-4.9	-4.12	19.4	CDS	ARHGEF3	protein_coding	56729391,56729382,56729358,	3
ENSG00000122641	7	-	41688825	41688975	-4.9	-4.12	19.4	three_prime_utr	INHBA	protein_coding		0
ENSG00000198515	4	-	47937020	47937170	-4.9	-4.12	19.4	CDS	CNGA1	protein_coding	47937167,	1
ENSG00000123200	13	-	45968921	45969161	-4.9	-4.12	19.4	CDS	ZC3H13	protein_coding		0
ENSG00000170445	5	-	140673920	140674100	-4.9	-4.12	19.4	three_prime_utr	HARS	protein_coding	140674007,	1
ENSG00000101126	20	-	50891995	50892175	-4.9	-4.12	19.4	CDS	ADNP	protein_coding		0
ENSG00000065518	3	+	120596428	120596609	-4.9	-4.12	19.4	CDS	NDUFB4	protein_coding		0
ENSG00000205542	X	+	12975107	12975228	-4.9	-4.12	19.4	five_prime_utr	TMSB4X	protein_coding		0
ENSG00000164535	7	-	6484009	6484190	-4.9	-4.12	19.4	five_prime_utr	DAGLB	protein_coding	6484032,	1
ENSG00000100665	14	+	94563705	94563916	-4.9	-4.12	19.4	CDS	SERPINA4	protein_coding		0
ENSG00000136240	7	-	6484001	6484182	-4.9	-4.12	19.4	five_prime_utr	KDELR2	protein_coding	6484032,	1
ENSG00000197408	19	+	41018218	41018368	-4.9	-4.12	19.4	three_prime_utr	CYP2B6	protein_coding		0
ENSG00000005483	7	+	105113221	105113402	-4.9	-4.12	19.4	CDS	KMT2E	protein_coding	105113233,105113260,105113338,	3
ENSG00000060237	12	+	909261	909412	-4.9	-4.12	19.4	three_prime_utr	WNK1	protein_coding		0
ENSG00000162105	11	-	70485877	70486057	-4.9	-4.12	19.4	CDS	SHANK2	protein_coding		0
ENSG00000145780	5	-	115543455	115543635	-4.9	-4.12	19.4	five_prime_utr	FEM1C	protein_coding	115543588,115543499,	2
ENSG00000111707	12	+	118376588	118376738	-4.9	-4.12	19.4	five_prime_utr	SUDS3	protein_coding	118376610,	1
ENSG00000177311	3	+	141446403	141446554	-4.9	-4.12	19.4	exon	ZBTB38	protein_coding	141446531,	1
ENSG00000167105	17	+	50279547	50279786	-4.9	-4.12	19.4	three_prime_utr	TMEM92	protein_coding	50279647,50279692,50279699,	3
ENSG00000105245	19	-	40667337	40667696	-4.9	-4.12	19.4	CDS	NUMBL	protein_coding	40667574,	1
ENSG00000134107	3	+	4983973	4984244	-4.9	-4.12	19.4	three_prime_utr	BHLHE40	protein_coding	4984158,	1
ENSG00000123908	8	-	140531759	140531970	-4.9	-4.12	19.4	three_prime_utr	AGO2	protein_coding		0
ENSG00000169710	17	-	82079110	82079377	-4.9	-4.12	19.4	CDS	FASN	protein_coding	82079373,	1
ENSG00000130723	9	+	131474746	131474897	-4.9	-4.12	19.4	CDS	PRRC2B	protein_coding	131474811,131474836,131474883,	3
ENSG00000100418	22	-	41600572	41600903	-4.9	-4.12	19.4	three_prime_utr	DESI1	protein_coding	41600703,41600623,	2
ENSG00000231487	11	-	1662906	1663112	-4.9	-4.12	19.4	exon	AP006285.2	lincRNA		0
ENSG00000167978	16	+	2762229	2762350	-4.9	-4.12	19.4	CDS	SRRM2	protein_coding		0
ENSG00000138604	15	+	69270566	69270717	-4.9	-4.12	19.4	three_prime_utr	GLCE	protein_coding	69270587,	1
ENSG00000167798	19	+	10072946	10073325	-4.81	-4.03	19	exon	C3P1	transcribed_unprocessed_pseudogene	10073305,	1
ENSG00000159217	17	+	49038245	49038426	-4.81	-4.03	19	CDS	IGF2BP1	protein_coding	49038251,49038349,	2
ENSG00000073849	3	+	187076728	187076908	-4.81	-4.03	19	exon	ST6GAL1	protein_coding		0
ENSG00000196576	22	-	50290217	50290398	-4.81	-4.03	19	CDS	PLXNB2	protein_coding	50290364,	1
ENSG00000281376	20	+	31722308	31722517	-4.81	-4.03	19	exon	ABALON	antisense_RNA	31722502,	1
ENSG00000086289	7	+	37950300	37950659	-4.81	-4.03	19	three_prime_utr	EPDR1	protein_coding	37950630,	1
ENSG00000105220	19	+	34399518	34399698	-4.81	-4.03	19	CDS	GPI	protein_coding	34399520,	1
ENSG00000109332	4	-	102809831	102810012	-4.81	-4.03	19	exon	UBE2D3	protein_coding	102809918,	1
ENSG00000132819	20	+	57407960	57408169	-4.81	-4.03	19	three_prime_utr	RBM38	protein_coding	57408004,57408058,	2
ENSG00000176945	3	+	195726189	195726369	-4.81	-4.03	19	CDS	MUC20	protein_coding		0
ENSG00000180104	5	+	453728	453998	-4.81	-4.03	19	CDS	EXOC3	protein_coding	453767,453978,	2
ENSG00000064726	15	-	83017141	83017322	-4.81	-4.03	19	three_prime_utr	BTBD1	protein_coding	83017313,	1
ENSG00000011347	11	-	61517436	61517616	-4.81	-4.03	19	three_prime_utr	SYT7	protein_coding	61517439,	1
ENSG00000197579	9	-	32543444	32543594	-4.81	-4.03	19	CDS	TOPORS	protein_coding		0
ENSG00000107282	9	-	69516953	69517163	-4.81	-4.03	19	CDS	APBA1	protein_coding	69517035,	1
ENSG00000134333	11	+	18407644	18407825	-4.81	-4.03	19	three_prime_utr	LDHA	protein_coding		0
ENSG00000165512	10	+	45004169	45004377	-4.81	-4.03	19	three_prime_utr	ZNF22	protein_coding		0
ENSG00000124942	11	-	62521842	62522113	-4.81	-4.03	19	CDS	AHNAK	protein_coding	62521974,62521905,62521884,	3
ENSG00000248144	4	-	99336581	99336762	-4.81	-4.03	19	three_prime_utr	ADH1C	protein_coding		0
ENSG00000159650	3	-	126482030	126482390	-4.81	-4.03	19	three_prime_utr	UROC1	protein_coding	126482379,	1
ENSG00000223496	16	-	70250851	70251061	-4.81	-4.03	19	three_prime_utr	EXOSC6	protein_coding	70251058,70251045,70250952,70250927,70250909,	5
ENSG00000144824	3	+	111885120	111885301	-4.81	-4.03	19	CDS	PHLDB2	protein_coding	111885160,	1
ENSG00000171570	19	+	40800552	40800702	-4.81	-4.03	19	three_prime_utr	RAB4B-EGLN2	protein_coding	40800576,	1
ENSG00000196372	10	-	5639282	5639461	-4.81	-4.03	19	three_prime_utr	ASB13	protein_coding		0
ENSG00000151135	12	+	106971290	106971471	-4.81	-4.03	19	CDS	TMEM263	protein_coding	106971457,	1
ENSG00000082805	12	+	1490479	1490720	-4.81	-4.03	19	three_prime_utr	ERC1	protein_coding	1490604,1490642,	2
ENSG00000269858	19	+	40800550	40800701	-4.81	-4.03	19	three_prime_utr	EGLN2	protein_coding	40800576,	1
ENSG00000108506	17	-	61867465	61867706	-4.81	-4.03	19	exon	INTS2	protein_coding	61867648,	1
ENSG00000171658	3	+	185980184	185980365	-4.81	-4.03	19	exon	NMRAL2P	transcribed_unprocessed_pseudogene		0
ENSG00000088179	2	+	119977051	119977231	-4.81	-4.03	19	three_prime_utr	PTPN4	protein_coding		0
ENSG00000152894	6	-	128520433	128520644	-4.81	-4.03	19	five_prime_utr	PTPRK	protein_coding		0
ENSG00000221978	1	-	1386876	1387057	-4.81	-4.03	19	exon	CCNL2	protein_coding	1387044,	1
ENSG00000134250	1	-	119915446	119915627	-4.81	-4.03	19	exon	NOTCH2	protein_coding		0
ENSG00000136720	2	-	128267815	128267965	-4.81	-4.03	19	three_prime_utr	HS6ST1	protein_coding	128267826,	1
ENSG00000221978	1	-	1391560	1391710	-4.81	-4.03	19	exon	CCNL2	protein_coding		0
ENSG00000136444	17	+	50484985	50485166	-4.81	-4.03	19	three_prime_utr	RSAD1	protein_coding	50485024,50485067,	2
ENSG00000182463	20	+	53254783	53254964	-4.81	-4.03	19	CDS	TSHZ2	protein_coding	53254905,	1
ENSG00000086062	9	-	33113163	33113373	-4.81	-4.03	19	three_prime_utr	B4GALT1	protein_coding	33113302,	1
ENSG00000143669	1	-	235809169	235809350	-4.81	-4.03	19	CDS	LYST	protein_coding		0
ENSG00000160209	21	+	43762037	43762187	-4.81	-4.03	19	three_prime_utr	PDXK	protein_coding		0
ENSG00000119720	14	-	90288694	90288875	-4.81	-4.03	19	CDS	NRDE2	protein_coding	90288783,90288724,	2
ENSG00000009950	7	-	73593223	73593403	-4.72	-3.94	18.7	three_prime_utr	MLXIPL	protein_coding		0
ENSG00000253251	5	+	65629879	65630058	-4.72	-3.94	18.7	CDS	AC008560.1	protein_coding		0
ENSG00000136448	17	+	45105636	45105876	-4.72	-3.94	18.7	three_prime_utr	NMT1	protein_coding		0
ENSG00000117523	1	+	171541854	171542154	-4.72	-3.94	18.7	CDS	PRRC2C	protein_coding		0
ENSG00000212916	1	+	232805814	232805994	-4.72	-3.94	18.7	CDS	MAP10	protein_coding	232805928,232805962,232805969,	3
ENSG00000104660	8	+	30105865	30106046	-4.72	-3.94	18.7	three_prime_utr	LEPROTL1	protein_coding	30105891,	1
ENSG00000122257	16	+	24570149	24570300	-4.72	-3.94	18.7	exon	RBBP6	protein_coding	24570269,24570282,	2
ENSG00000205268	8	-	65719066	65719246	-4.72	-3.94	18.7	three_prime_utr	PDE7A	protein_coding		0
ENSG00000103479	16	+	53490778	53490959	-4.72	-3.94	18.7	three_prime_utr	RBL2	protein_coding		0
ENSG00000178996	5	+	54517818	54517969	-4.72	-3.94	18.7	five_prime_utr	SNX18	protein_coding	54517913,54517928,54517949,	3
ENSG00000184863	7	+	155745094	155745364	-4.72	-3.94	18.7	CDS	RBM33	protein_coding	155745334,	1
ENSG00000172469	6	+	95606189	95606369	-4.72	-3.94	18.7	CDS	MANEA	protein_coding		0
ENSG00000027697	6	-	137197722	137197962	-4.72	-3.94	18.7	three_prime_utr	IFNGR1	protein_coding		0
ENSG00000139131	12	-	32747051	32747291	-4.72	-3.94	18.7	three_prime_utr	YARS2	protein_coding	32747285,32747264,32747088,32747082,	4
ENSG00000065613	10	+	104002551	104002852	-4.72	-3.94	18.7	CDS	SLK	protein_coding		0
ENSG00000116539	1	-	155521408	155521559	-4.72	-3.94	18.7	CDS	ASH1L	protein_coding	155521515,	1
ENSG00000136897	9	-	101389863	101390042	-4.72	-3.94	18.7	three_prime_utr	MRPL50	protein_coding		0
ENSG00000185813	17	-	81902913	81903094	-4.72	-3.94	18.7	three_prime_utr	PCYT2	protein_coding		0
ENSG00000137497	11	-	72015210	72015361	-4.72	-3.94	18.7	CDS	NUMA1	protein_coding		0
ENSG00000090975	12	-	122985634	122985815	-4.72	-3.94	18.7	three_prime_utr	PITPNM2	protein_coding	122985790,	1
ENSG00000088298	20	-	35115446	35115657	-4.72	-3.94	18.7	CDS	EDEM2	protein_coding	35115457,	1
ENSG00000228794	1	+	856329	856509	-4.72	-3.94	18.7	exon	LINC01128	processed_transcript	856345,856366,856449,856493,	4
ENSG00000099800	19	-	2427594	2427774	-4.72	-3.94	18.7	five_prime_utr	TIMM13	protein_coding	2427628,	1
ENSG00000224281	X	-	119468472	119468652	-4.72	-3.94	18.7	exon	SLC25A5-AS1	processed_transcript	119468632,119468534,119468487,119468482,	4
ENSG00000160570	19	-	42199344	42199704	-4.72	-3.94	18.7	CDS	DEDD2	protein_coding	42199691,42199640,42199431,42199378,42199355,	5
ENSG00000126522	7	+	66092647	66092931	-4.72	-3.94	18.7	exon	ASL	protein_coding	66092802,	1
ENSG00000116005	2	+	70277237	70277478	-4.72	-3.94	18.7	CDS	PCYOX1	protein_coding		0
ENSG00000117000	1	+	40236886	40237156	-4.72	-3.94	18.7	CDS	RLF	protein_coding	40237059,	1
ENSG00000267898	19	+	48964803	48964951	-4.72	-3.94	18.7	exon	AC026803.2	lincRNA		0
ENSG00000100330	22	+	30019822	30020002	-4.72	-3.94	18.7	CDS	MTMR3	protein_coding	30019872,	1
ENSG00000144579	2	+	218404325	218404505	-4.72	-3.94	18.7	CDS	CTDSP1	protein_coding	218404381,218404444,	2
ENSG00000162702	1	-	200409117	200409297	-4.72	-3.94	18.7	CDS	ZNF281	protein_coding	200409179,	1
ENSG00000101493	18	-	76441491	76441702	-4.72	-3.94	18.7	CDS	ZNF516	protein_coding	76441700,76441598,	2
ENSG00000099974	22	+	23971432	23971760	-4.72	-3.94	18.7	three_prime_utr	DDTL	protein_coding	23971594,23971717,	2
ENSG00000276293	17	-	38767693	38767903	-4.72	-3.94	18.7	three_prime_utr	PIP4K2B	protein_coding	38767775,	1
ENSG00000167685	19	+	56160713	56160863	-4.72	-3.94	18.7	exon	ZNF444	protein_coding	56160805,	1
ENSG00000177706	7	+	260505	260715	-4.72	-3.94	18.7	three_prime_utr	FAM20C	protein_coding	260510,260533,260558,260614,260626,	5
ENSG00000116127	2	+	73448034	73448215	-4.72	-3.94	18.7	CDS	ALMS1	protein_coding	73448073,	1
ENSG00000101596	18	+	2802616	2802797	-4.72	-3.94	18.7	three_prime_utr	SMCHD1	protein_coding	2802660,2802706,2802743,	3
ENSG00000197608	19	-	52067282	52067463	-4.72	-3.94	18.7	CDS	ZNF841	protein_coding	52067361,	1
ENSG00000279159	22	-	30019836	30020017	-4.72	-3.94	18.7	exon	AC003681.1	antisense_RNA	30020001,	1
ENSG00000251143	11	+	72015184	72015364	-4.72	-3.94	18.7	exon	AP002490.1	antisense_RNA		0
ENSG00000170242	11	+	11956023	11956294	-4.72	-3.94	18.7	CDS	USP47	protein_coding	11956087,11956259,	2
ENSG00000176845	17	+	83094641	83094821	-4.62	-3.86	18.4	three_prime_utr	METRNL	protein_coding	83094718,	1
ENSG00000185813	17	-	81902643	81902824	-4.62	-3.86	18.4	three_prime_utr	PCYT2	protein_coding	81902794,81902716,	2
ENSG00000185650	14	-	68787689	68787870	-4.62	-3.86	18.4	three_prime_utr	ZFP36L1	protein_coding		0
ENSG00000198853	9	+	35546474	35546654	-4.62	-3.86	18.4	CDS	RUSC2	protein_coding	35546478,	1
ENSG00000104635	8	+	22415769	22415949	-4.62	-3.86	18.4	CDS	SLC39A14	protein_coding	22415779,22415820,22415859,22415865,22415901,22415922,	6
ENSG00000108424	17	+	47683255	47683406	-4.62	-3.86	18.4	three_prime_utr	KPNB1	protein_coding		0
ENSG00000047365	4	-	36229048	36229229	-4.62	-3.86	18.4	CDS	ARAP2	protein_coding		0
ENSG00000180370	3	+	196830396	196830577	-4.62	-3.86	18.4	three_prime_utr	PAK2	protein_coding		0
ENSG00000054118	1	+	36289169	36289500	-4.62	-3.86	18.4	CDS	THRAP3	protein_coding	36289325,	1
ENSG00000073150	22	+	50177138	50177288	-4.62	-3.86	18.4	CDS	PANX2	protein_coding		0
ENSG00000183979	17	+	81902667	81902816	-4.62	-3.86	18.4	CDS	NPB	protein_coding	81902685,81902754,	2
ENSG00000184500	3	-	93874199	93874379	-4.62	-3.86	18.4	CDS	PROS1	protein_coding		0
ENSG00000205339	11	+	9445132	9445312	-4.62	-3.86	18.4	three_prime_utr	IPO7	protein_coding	9445306,	1
ENSG00000110917	12	+	120687167	120687347	-4.62	-3.86	18.4	five_prime_utr	MLEC	protein_coding	120687256,	1
ENSG00000082641	17	+	48060500	48060681	-4.62	-3.86	18.4	three_prime_utr	NFE2L1	protein_coding	48060630,	1
ENSG00000186834	17	+	45150121	45150301	-4.62	-3.86	18.4	CDS	HEXIM1	protein_coding	45150178,	1
ENSG00000114353	3	+	50258664	50258875	-4.62	-3.86	18.4	exon	GNAI2	protein_coding	50258699,	1
ENSG00000169018	15	+	68289702	68289882	-4.62	-3.86	18.4	CDS	FEM1B	protein_coding	68289761,68289852,	2
ENSG00000150527	14	+	39247316	39247467	-4.62	-3.86	18.4	CDS	CTAGE5	protein_coding		0
ENSG00000255959	11	-	60842817	60842965	-4.62	-3.86	18.4	exon	AP000777.2	antisense_RNA		0
ENSG00000189079	12	+	45851573	45851723	-4.62	-3.86	18.4	CDS	ARID2	protein_coding	45851621,	1
ENSG00000152778	10	+	89417555	89417736	-4.62	-3.86	18.4	CDS	IFIT5	protein_coding		0
ENSG00000152217	18	+	44952977	44953158	-4.62	-3.86	18.4	CDS	SETBP1	protein_coding	44953025,44953066,44953109,	3
ENSG00000154153	5	-	16474738	16474919	-4.62	-3.86	18.4	CDS	RETREG1	protein_coding	16474898,16474822,	2
ENSG00000183864	22	-	41436206	41436356	-4.62	-3.86	18.4	three_prime_utr	TOB2	protein_coding		0
ENSG00000151726	4	-	184756252	184756433	-4.62	-3.86	18.4	three_prime_utr	ACSL1	protein_coding	184756399,	1
ENSG00000147573	8	+	66127134	66127315	-4.62	-3.86	18.4	five_prime_utr	TRIM55	protein_coding	66127169,66127257,	2
ENSG00000163960	3	-	196353890	196354041	-4.62	-3.86	18.4	three_prime_utr	UBXN7	protein_coding	196353903,	1
ENSG00000102580	13	+	95791431	95791731	-4.62	-3.86	18.4	three_prime_utr	DNAJC3	protein_coding	95791486,	1
ENSG00000177853	10	+	96160038	96160219	-4.62	-3.86	18.4	exon	ZNF518A	protein_coding		0
ENSG00000134250	1	-	119914937	119915118	-4.62	-3.86	18.4	three_prime_utr	NOTCH2	protein_coding	119914981,	1
ENSG00000152778	10	+	89417945	89418095	-4.62	-3.86	18.4	CDS	IFIT5	protein_coding	89418068,	1
ENSG00000186517	1	-	161048892	161049073	-4.62	-3.86	18.4	exon	ARHGAP30	protein_coding	161049042,	1
ENSG00000196440	X	+	101488666	101488846	-4.62	-3.86	18.4	CDS	ARMCX4	protein_coding	101488697,	1
ENSG00000185722	17	-	4167323	4167504	-4.62	-3.86	18.4	three_prime_utr	ANKFY1	protein_coding	4167476,	1
ENSG00000173230	3	-	121693850	121694090	-4.62	-3.86	18.4	CDS	GOLGB1	protein_coding	121693966,	1
ENSG00000105229	19	+	4012959	4013140	-4.53	-3.77	18.1	CDS	PIAS4	protein_coding	4012993,	1
ENSG00000130513	19	+	18388341	18388520	-4.53	-3.77	18.1	CDS	GDF15	protein_coding	18388414,18388507,	2
ENSG00000006459	7	-	140090881	140091092	-4.53	-3.77	18.1	three_prime_utr	KDM7A	protein_coding	140090909,	1
ENSG00000186907	11	+	57476728	57476908	-4.53	-3.77	18.1	CDS	RTN4RL2	protein_coding	57476735,57476750,57476780,57476831,	4
ENSG00000173548	15	+	75650034	75650185	-4.53	-3.77	18.1	CDS	SNX33	protein_coding	75650045,	1
ENSG00000183513	2	-	98608334	98608515	-4.53	-3.77	18.1	five_prime_utr	COA5	protein_coding	98608386,98608347,	2
ENSG00000112624	6	+	42829667	42829847	-4.53	-3.77	18.1	CDS	BICRAL	protein_coding	42829692,42829712,42829823,	3
ENSG00000160094	1	+	33299142	33299292	-4.53	-3.77	18.1	three_prime_utr	ZNF362	protein_coding	33299241,	1
ENSG00000172765	3	-	129828193	129828493	-4.53	-3.77	18.1	CDS	TMCC1	protein_coding	129828344,	1
ENSG00000167395	16	+	31078949	31079130	-4.53	-3.77	18.1	CDS	ZNF646	protein_coding		0
ENSG00000102393	X	-	101397862	101398012	-4.53	-3.77	18.1	three_prime_utr	GLA	protein_coding	101397901,	1
ENSG00000197119	14	-	100291409	100291799	-4.53	-3.77	18.1	three_prime_utr	SLC25A29	protein_coding	100291681,100291623,100291583,100291503,100291486,	5
ENSG00000128272	22	+	39520579	39520849	-4.53	-3.77	18.1	five_prime_utr	ATF4	protein_coding		0
ENSG00000049449	11	+	32105334	32105515	-4.53	-3.77	18.1	exon	RCN1	protein_coding	32105424,32105448,	2
ENSG00000089902	14	+	102726471	102726622	-4.53	-3.77	18.1	three_prime_utr	RCOR1	protein_coding	102726536,102726605,	2
ENSG00000188994	6	+	87255234	87255415	-4.53	-3.77	18.1	CDS	ZNF292	protein_coding		0
ENSG00000141664	18	+	62574919	62575100	-4.53	-3.77	18.1	CDS	ZCCHC2	protein_coding	62575078,	1
ENSG00000275023	17	+	38726234	38726415	-4.53	-3.77	18.1	three_prime_utr	MLLT6	protein_coding	38726303,	1
ENSG00000251675	5	+	80143623	80143883	-4.53	-3.77	18.1	exon	AC010260.1	antisense_RNA	80143649,80143766,	2
ENSG00000116127	2	+	73449472	73449653	-4.53	-3.77	18.1	CDS	ALMS1	protein_coding	73449484,73449628,	2
ENSG00000162104	16	-	4114394	4114574	-4.53	-3.77	18.1	CDS	ADCY9	protein_coding	4114478,	1
ENSG00000149115	11	-	57310129	57310399	-4.53	-3.77	18.1	CDS	TNKS1BP1	protein_coding	57310393,57310388,57310246,57310183,	4
ENSG00000251322	22	+	50720850	50721031	-4.53	-3.77	18.1	exon	SHANK3	protein_coding	50720882,50721010,	2
ENSG00000211893	14	-	105644611	105644790	-4.53	-3.77	18.1	CDS	IGHG2	IG_C_gene	105644699,	1
ENSG00000090861	16	-	70252534	70252685	-4.53	-3.77	18.1	three_prime_utr	AARS	protein_coding	70252638,	1
ENSG00000204256	6	+	32978297	32978477	-4.53	-3.77	18.1	CDS	BRD2	protein_coding	32978364,	1
ENSG00000214022	7	+	150372664	150372875	-4.53	-3.77	18.1	CDS	REPIN1	protein_coding	150372859,	1
ENSG00000128284	22	-	36140359	36140600	-4.53	-3.77	18.1	three_prime_utr	APOL3	protein_coding	36140530,	1
ENSG00000076351	17	-	28405900	28406050	-4.53	-3.77	18.1	CDS	SLC46A1	protein_coding		0
ENSG00000100393	22	+	41179089	41179330	-4.53	-3.77	18.1	three_prime_utr	EP300	protein_coding		0
ENSG00000180011	18	-	75201884	75202035	-4.53	-3.77	18.1	CDS	ZADH2	protein_coding		0
ENSG00000145919	5	-	173607988	173608167	-4.53	-3.77	18.1	three_prime_utr	BOD1	protein_coding		0
ENSG00000169083	X	+	67545890	67546161	-4.53	-3.77	18.1	CDS	AR	protein_coding	67546157,	1
ENSG00000129696	8	-	33512073	33512254	-4.53	-3.77	18.1	CDS	TTI2	protein_coding	33512170,33512124,	2
ENSG00000108557	17	+	17793633	17793813	-4.53	-3.77	18.1	CDS	RAI1	protein_coding		0
ENSG00000272540	6	-	30723342	30723580	-4.53	-3.77	18.1	exon	AL662797.1	antisense_RNA	30723409,	1
ENSG00000181722	3	-	114338845	114339026	-4.53	-3.77	18.1	three_prime_utr	ZBTB20	protein_coding		0
ENSG00000174718	12	+	31981425	31981666	-4.44	-3.69	17.8	CDS	KIAA1551	protein_coding	31981509,31981546,31981569,	3
ENSG00000139644	12	+	49763320	49763530	-4.44	-3.69	17.8	three_prime_utr	TMBIM6	protein_coding		0
ENSG00000135111	12	-	114674477	114674657	-4.44	-3.69	17.8	CDS	TBX3	protein_coding	114674649,	1
ENSG00000173320	4	+	184009617	184009768	-4.44	-3.69	17.8	CDS	STOX2	protein_coding	184009739,	1
ENSG00000283932	20	-	22563874	22564114	-4.44	-3.69	17.8	three_prime_utr	AL121722.1	protein_coding		0
ENSG00000155876	9	+	19049784	19050144	-4.44	-3.69	17.8	CDS	RRAGA	protein_coding	19049843,19049858,19049963,	3
ENSG00000168769	4	+	105276760	105276941	-4.44	-3.69	17.8	three_prime_utr	TET2	protein_coding	105276815,	1
ENSG00000161547	17	-	76736324	76736504	-4.44	-3.69	17.8	CDS	SRSF2	protein_coding		0
ENSG00000156453	5	-	141863283	141863464	-4.44	-3.69	17.8	CDS	PCDH1	protein_coding	141863344,141863308,	2
ENSG00000259974	20	-	22563876	22564116	-4.44	-3.69	17.8	three_prime_utr	LINC00261	lincRNA		0
ENSG00000146802	7	-	112767171	112767352	-4.44	-3.69	17.8	CDS	TMEM168	protein_coding	112767231,112767224,112767191,	3
ENSG00000136603	3	+	170359815	170359995	-4.44	-3.69	17.8	exon	SKIL	protein_coding		0
ENSG00000113240	5	-	178617984	178618164	-4.44	-3.69	17.8	exon	CLK4	protein_coding	178618158,	1
ENSG00000169894	7	+	100958174	100958324	-4.44	-3.69	17.8	CDS	MUC3A	protein_coding	100958307,	1
ENSG00000099769	16	-	1791458	1791639	-4.44	-3.69	17.8	CDS	IGFALS	protein_coding	1791603,1791567,1791483,	3
ENSG00000167258	17	+	39525893	39526073	-4.44	-3.69	17.8	CDS	CDK12	protein_coding	39526061,	1
ENSG00000092931	17	+	76736324	76736505	-4.44	-3.69	17.8	five_prime_utr	MFSD11	protein_coding	76736339,76736375,76736475,	3
ENSG00000109181	4	+	68830898	68831077	-4.44	-3.69	17.8	three_prime_utr	UGT2B10	protein_coding		0
ENSG00000140948	16	-	87408429	87408609	-4.44	-3.69	17.8	three_prime_utr	ZCCHC14	protein_coding	87408439,	1
ENSG00000257315	1	+	203797179	203797450	-4.44	-3.69	17.8	exon	ZBED6	protein_coding	203797234,203797262,203797269,203797304,	4
ENSG00000171747	19	-	38801729	38802019	-4.44	-3.69	17.8	CDS	LGALS4	protein_coding	38802004,38801894,	2
ENSG00000269026	19	+	57753396	57753545	-4.44	-3.69	17.8	CDS	AC003006.1	protein_coding		0
ENSG00000106635	7	-	73536980	73537159	-4.44	-3.69	17.8	three_prime_utr	BCL7B	protein_coding	73537154,73536989,	2
ENSG00000163909	1	-	39625878	39626028	-4.44	-3.69	17.8	three_prime_utr	HEYL	protein_coding	39625930,	1
ENSG00000197976	X	+	1601674	1601855	-4.44	-3.69	17.8	three_prime_utr	AKAP17A	protein_coding		0
ENSG00000160710	1	-	154602358	154602539	-4.44	-3.69	17.8	CDS	ADAR	protein_coding	154602432,154602376,	2
ENSG00000253276	7	-	106659595	106659834	-4.44	-3.69	17.8	three_prime_utr	CCDC71L	protein_coding	106659713,	1
ENSG00000204525	6	-	31271622	31271802	-4.44	-3.69	17.8	exon	HLA-C	protein_coding	31271784,31271688,	2
ENSG00000169855	3	-	78606824	78607005	-4.44	-3.69	17.8	CDS	ROBO1	protein_coding		0
ENSG00000005339	16	-	3728738	3728919	-4.44	-3.69	17.8	CDS	CREBBP	protein_coding	3728830,	1
ENSG00000107863	10	-	24620743	24620924	-4.44	-3.69	17.8	CDS	ARHGAP21	protein_coding	24620836,	1
ENSG00000175189	12	+	57450114	57450263	-4.44	-3.69	17.8	three_prime_utr	INHBC	protein_coding	57450128,	1
ENSG00000103150	16	+	83912184	83912335	-4.44	-3.69	17.8	CDS	MLYCD	protein_coding	83912309,	1
ENSG00000085511	6	+	161049635	161049786	-4.44	-3.69	17.8	CDS	MAP3K4	protein_coding	161049734,	1
ENSG00000171634	17	+	67911047	67911228	-4.44	-3.69	17.8	CDS	BPTF	protein_coding	67911069,	1
ENSG00000152443	19	+	57753394	57753545	-4.44	-3.69	17.8	CDS	ZNF776	protein_coding		0
ENSG00000016391	3	-	53816467	53816648	-4.44	-3.69	17.8	three_prime_utr	CHDH	protein_coding	53816595,	1
ENSG00000058673	1	+	203797200	203797441	-4.44	-3.69	17.8	exon	ZC3H11A	protein_coding	203797234,203797262,203797269,203797304,	4
ENSG00000139083	12	+	11869488	11869729	-4.44	-3.69	17.8	CDS	ETV6	protein_coding	11869576,11869619,	2
ENSG00000102226	X	+	47247908	47248059	-4.44	-3.69	17.8	three_prime_utr	USP11	protein_coding		0
ENSG00000060971	3	-	38122769	38122920	-4.44	-3.69	17.8	exon	ACAA1	protein_coding		0
ENSG00000008226	3	+	38122764	38122915	-4.44	-3.69	17.8	three_prime_utr	DLEC1	protein_coding		0
ENSG00000148730	10	+	70421931	70422112	-4.44	-3.69	17.8	three_prime_utr	EIF4EBP2	protein_coding		0
ENSG00000170385	1	-	211578562	211578742	-4.44	-3.69	17.8	five_prime_utr	SLC30A1	protein_coding		0
ENSG00000173706	3	-	124968138	124968318	-4.44	-3.69	17.8	three_prime_utr	HEG1	protein_coding	124968309,	1
ENSG00000214189	19	+	12111336	12111517	-4.44	-3.69	17.8	three_prime_utr	ZNF788	protein_coding	12111422,12111452,	2
ENSG00000120278	6	+	150733770	150733921	-4.44	-3.69	17.8	CDS	PLEKHG1	protein_coding	150733889,	1
ENSG00000253352	22	+	30971484	30971664	-4.44	-3.69	17.8	exon	TUG1	antisense_RNA	30971533,30971563,30971640,	3
ENSG00000100284	22	+	35347364	35347545	-4.44	-3.69	17.8	three_prime_utr	TOM1	protein_coding	35347395,35347486,	2
ENSG00000253276	7	-	106659583	106659822	-4.44	-3.69	17.8	three_prime_utr	CCDC71L	protein_coding	106659713,	1
ENSG00000174579	3	-	136152157	136152338	-4.44	-3.69	17.8	exon	MSL2	protein_coding		0
ENSG00000245532	11	+	65425374	65425555	-8.51	-7.51	17.6	exon	NEAT1	lincRNA		0
ENSG00000067082	10	-	3778929	3779200	-4.34	-3.6	17.4	three_prime_utr	KLF6	protein_coding	3778982,	1
ENSG00000196365	19	-	5711789	5711969	-4.34	-3.6	17.4	CDS	LONP1	protein_coding	5711898,5711796,	2
ENSG00000143384	1	-	150579438	150579618	-4.34	-3.6	17.4	start_codon	MCL1	protein_coding	150579498,	1
ENSG00000105707	19	+	35066211	35066481	-4.34	-3.6	17.4	three_prime_utr	HPN	protein_coding	35066364,35066401,	2
ENSG00000144567	2	+	219182245	219182455	-4.34	-3.6	17.4	exon	RETREG2	protein_coding	219182280,219182414,	2
ENSG00000172869	5	+	119133839	119134020	-4.34	-3.6	17.4	CDS	DMXL1	protein_coding	119133910,	1
ENSG00000186834	17	+	45149461	45149642	-4.34	-3.6	17.4	CDS	HEXIM1	protein_coding	45149473,45149615,	2
ENSG00000187536	2	-	25810216	25810393	-4.34	-3.6	17.4	exon	TPM3P7	processed_pseudogene	25810365,	1
ENSG00000197256	19	-	11193651	11193832	-4.34	-3.6	17.4	CDS	KANK2	protein_coding	11193799,11193670,	2
ENSG00000055609	7	-	152162135	152162286	-4.34	-3.6	17.4	three_prime_utr	KMT2C	protein_coding		0
ENSG00000187764	9	-	89377500	89377801	-4.34	-3.6	17.4	three_prime_utr	SEMA4D	protein_coding		0
ENSG00000159200	21	-	34517759	34517970	-4.34	-3.6	17.4	three_prime_utr	RCAN1	protein_coding	34517839,34517830,	2
ENSG00000100201	22	-	38485773	38485953	-4.34	-3.6	17.4	exon	DDX17	protein_coding		0
ENSG00000160216	21	+	43982341	43982521	-4.34	-3.6	17.4	three_prime_utr	AGPAT3	protein_coding		0
ENSG00000177556	5	-	151742854	151743094	-4.34	-3.6	17.4	three_prime_utr	ATOX1	protein_coding	151742921,	1
ENSG00000204394	6	-	31794948	31795128	-4.34	-3.6	17.4	CDS	VARS	protein_coding	31795070,	1
ENSG00000122863	10	+	72013234	72013385	-4.34	-3.6	17.4	exon	CHST3	protein_coding		0
ENSG00000253598	8	-	81694472	81694711	-4.34	-3.6	17.4	CDS	SLC10A5	protein_coding		0
ENSG00000113575	5	-	134197358	134197718	-4.34	-3.6	17.4	three_prime_utr	PPP2CA	protein_coding	134197647,	1
ENSG00000134755	18	-	31102025	31102205	-4.34	-3.6	17.4	five_prime_utr	DSC2	protein_coding	31102194,	1
ENSG00000188994	6	+	87254934	87255115	-4.34	-3.6	17.4	CDS	ZNF292	protein_coding		0
ENSG00000204469	6	+	31632272	31632453	-4.34	-3.6	17.4	CDS	PRRC2A	protein_coding		0
ENSG00000182196	12	+	122981955	122982106	-8.32	-7.34	17.3	exon	ARL6IP4	protein_coding	122982052,	1
ENSG00000170852	7	-	32869365	32869545	-4.25	-3.52	17.1	CDS	KBTBD2	protein_coding	32869496,32869395,	2
ENSG00000204713	6	-	28904437	28904587	-4.25	-3.52	17.1	exon	TRIM27	protein_coding	28904575,28904462,	2
ENSG00000170145	11	+	111724861	111725012	-4.25	-3.52	17.1	three_prime_utr	SIK2	protein_coding	111724971,	1
ENSG00000152520	13	+	28294285	28294466	-4.25	-3.52	17.1	three_prime_utr	PAN3	protein_coding		0
ENSG00000116199	1	+	179072257	179072437	-4.25	-3.52	17.1	three_prime_utr	FAM20B	protein_coding	179072429,	1
ENSG00000123094	12	+	26064987	26065228	-4.25	-3.52	17.1	CDS	RASSF8	protein_coding	26065172,26065192,	2
ENSG00000146112	6	-	30684908	30685088	-4.25	-3.52	17.1	exon	PPP1R18	protein_coding	30685016,30684986,30684976,	3
ENSG00000269968	12	-	6537821	6537934	-4.25	-3.52	17.1	exon	AC006064.4	antisense_RNA		0
ENSG00000156030	14	-	73759894	73760045	-4.25	-3.52	17.1	five_prime_utr	ELMSAN1	protein_coding	73760037,	1
ENSG00000179772	20	-	31845378	31845559	-4.25	-3.52	17.1	CDS	FOXS1	protein_coding		0
ENSG00000198911	22	+	41906677	41906828	-4.25	-3.52	17.1	three_prime_utr	SREBF2	protein_coding	41906751,	1
ENSG00000131873	15	-	101177723	101177873	-4.25	-3.52	17.1	CDS	CHSY1	protein_coding		0
ENSG00000174469	7	+	148419019	148419199	-4.25	-3.52	17.1	three_prime_utr	CNTNAP2	protein_coding	148419021,	1
ENSG00000145779	5	+	119393513	119393874	-4.25	-3.52	17.1	three_prime_utr	TNFAIP8	protein_coding	119393677,	1
ENSG00000154767	3	-	14158043	14158224	-4.25	-3.52	17.1	CDS	XPC	protein_coding		0
ENSG00000108771	17	-	42101760	42101910	-4.25	-3.52	17.1	CDS	DHX58	protein_coding	42101777,42101765,	2
ENSG00000167671	19	-	4447365	4447546	-4.25	-3.52	17.1	exon	UBXN6	protein_coding	4447391,	1
ENSG00000010404	X	-	149481904	149482055	-4.25	-3.52	17.1	three_prime_utr	IDS	protein_coding		0
ENSG00000185359	17	+	81701918	81702098	-4.25	-3.52	17.1	three_prime_utr	HGS	protein_coding		0
ENSG00000096070	6	+	36200353	36200503	-4.25	-3.52	17.1	CDS	BRPF3	protein_coding	36200462,	1
ENSG00000262049	17	-	81701922	81702102	-4.25	-3.52	17.1	exon	AC139530.1	antisense_RNA		0
ENSG00000167522	16	-	89283033	89283214	-4.25	-3.52	17.1	CDS	ANKRD11	protein_coding	89283168,89283106,89283102,89283077,	4
ENSG00000111737	12	-	120097179	120097329	-4.25	-3.52	17.1	CDS	RAB35	protein_coding		0
ENSG00000175727	12	+	122142372	122142523	-4.25	-3.52	17.1	three_prime_utr	MLXIP	protein_coding	122142415,122142454,	2
ENSG00000185236	19	+	8403541	8403869	-4.25	-3.52	17.1	three_prime_utr	RAB11B	protein_coding	8403704,8403821,8403846,8403854,	4
ENSG00000103264	16	-	87383482	87383723	-4.25	-3.52	17.1	CDS	FBXO31	protein_coding	87383638,87383488,	2
ENSG00000153879	19	+	33379407	33379796	-4.25	-3.52	17.1	CDS	CEBPG	protein_coding	33379685,	1
ENSG00000053254	14	-	89161608	89161968	-4.25	-3.52	17.1	three_prime_utr	FOXN3	protein_coding	89161754,89161747,	2
ENSG00000109072	17	-	28367275	28367396	-4.25	-3.52	17.1	three_prime_utr	VTN	protein_coding		0
ENSG00000124067	16	-	67944282	67944462	-4.25	-3.52	17.1	three_prime_utr	SLC12A4	protein_coding		0
ENSG00000198218	3	-	49057532	49057712	-4.25	-3.52	17.1	CDS	QRICH1	protein_coding		0
ENSG00000224470	16	+	71851048	71851199	-4.25	-3.52	17.1	CDS	ATXN1L	protein_coding	71851067,	1
ENSG00000198718	14	+	44963914	44964095	-4.25	-3.52	17.1	CDS	TOGARAM1	protein_coding		0
ENSG00000196792	14	-	30895144	30895324	-4.25	-3.52	17.1	three_prime_utr	STRN3	protein_coding	30895214,30895200,	2
ENSG00000165997	10	+	18675342	18675493	-4.25	-3.52	17.1	three_prime_utr	ARL5B	protein_coding		0
ENSG00000129933	19	+	19356477	19356658	-4.25	-3.52	17.1	three_prime_utr	MAU2	protein_coding		0
ENSG00000165029	9	-	104784265	104784446	-4.25	-3.52	17.1	CDS	ABCA1	protein_coding	104784433,104784373,	2
ENSG00000168282	14	+	49622256	49622436	-4.25	-3.52	17.1	CDS	MGAT2	protein_coding	49622307,49622312,	2
ENSG00000167747	19	-	50798330	50798570	-4.25	-3.52	17.1	exon	C19orf48	protein_coding	50798557,50798495,50798348,	3
ENSG00000084676	2	+	24769832	24770013	-4.25	-3.52	17.1	three_prime_utr	NCOA1	protein_coding	24769961,	1
ENSG00000270181	13	+	102862413	102862773	-4.25	-3.52	17.1	CDS	BIVM-ERCC5	protein_coding	102862441,102862595,102862635,	3
ENSG00000258377	14	-	49622260	49622439	-4.25	-3.52	17.1	exon	AL139099.2	antisense_RNA		0
ENSG00000204642	6	+	29724232	29724412	-4.25	-3.52	17.1	CDS	HLA-F	protein_coding	29724286,29724300,29724310,29724372,	4
ENSG00000125817	20	-	3785703	3785883	-4.25	-3.52	17.1	CDS	CENPB	protein_coding	3785836,	1
ENSG00000197863	19	-	36818531	36818890	-4.25	-3.52	17.1	CDS	ZNF790	protein_coding	36818570,	1
ENSG00000279605	8	+	143580066	143580216	-4.25	-3.52	17.1	exon	AC067930.6	TEC		0
ENSG00000176532	7	+	29566673	29566851	-4.16	-3.43	16.8	three_prime_utr	PRR15	protein_coding	29566708,29566743,	2
[truncated: 2,920 more rows]
