# Supplementary material for: HIF-1α-induced expression of m6A reader YTHDF1 drives hypoxia-induced autophagy and malignancy of hepatocellular carcinoma by promoting ATG2A and ATG14 translation
Source: Signal Transduct Target Ther. 2021 Feb 23;6:76. doi: 10.1038/s41392-020-00453-8 (PMC7900110; doi:10.1038/s41392-020-00453-8)
Supplement: Supplementary file 6 — Supplementary Table 5 [file 41392_2020_453_MOESM6_ESM.xlsx]

## Sheet: Sheet1
Proteomics analysis of hypoxic SMMC7721 cells
Protein Name	Gene Symbol	Average Protein Intensity Ratio (YTHDF1 KO#1 /WT)	Change(YTHDF1 KO#1 /WT)
NADH dehydrogenase [ubiquinone] 1 alpha subcomplex subunit 9, mitochondrial	NDUFA9	0.400571	Down
LDLR chaperone MESD	MESDC2	0.40142	Down
Serine/threonine-protein phosphatase 2A 56 kDa regulatory subunit alpha isoform	PPP2R5A	0.401841	Down
Mitogen-activated protein kinase 7	MAPK7	0.403912	Down
Separin	ESPL1	0.405062	Down
Zyxin	ZYX	0.405681	Down
Ceramide glucosyltransferase	UGCG	0.40603	Down
Laminin subunit gamma-2	LAMC2	0.406626	Down
Cytoplasmic dynein 1 heavy chain 1	DYNC1H1	0.406808	Down
Zinc transporter ZIP6	SLC39A6	0.408712	Down
Forkhead box protein K2	FOXK2	0.408966	Down
Serine/threonine-protein kinase PAK 2;PAK-2p27;PAK-2p34	PAK2	0.409046	Down
V-type proton ATPase 116 kDa subunit a isoform 3;V-type proton ATPase subunit a	TCIRG1	0.410006	Down
Bleomycin hydrolase	BLMH	0.410284	Down
Autophagy-related protein 2 homolog A	ATG2A	0.410601	Down
Exosome complex component RRP42	EXOSC7	0.411085	Down
C-terminal-binding protein 1	CTBP1	0.41172	Down
Transcription initiation factor IIB	GTF2B	0.412513	Down
Glutamine and serine-rich protein 1	QSER1	0.413211	Down
Electron transfer flavoprotein-ubiquinone oxidoreductase, mitochondrial	ETFDH	0.413402	Down
Serine/threonine-protein kinase 38	STK38	0.413616	Down
Methylglutaconyl-CoA hydratase, mitochondrial	AUH	0.416116	Down
Ubiquitin-protein ligase E3C	UBE3C	0.416679	Down
Ras and Rab interactor 1	RIN1	0.418298	Down
DNA topoisomerase 3-alpha	TOP3A	0.418314	Down
Cullin-4A	CUL4A	0.418552	Down
Reticulon-1;Reticulon	RTN1	0.419115	Down
UBX domain-containing protein 2B	UBXN2B	0.419567	Down
Tubulin-specific chaperone C	TBCC	0.419607	Down
Kynureninase	KYNU	0.419766	Down
TAR DNA-binding protein 43	TARDBP	0.420131	Down
T-complex protein 1 subunit beta	CCT2	0.420464	Down
Vacuolar fusion protein CCZ1 homolog;Vacuolar fusion protein CCZ1 homolog B	CCZ1;CCZ1B	0.420996	Down
Prostaglandin E synthase 3	PTGES3	0.421051	Down
Nuclear mitotic apparatus protein 1	NUMA1	0.421797	Down
Disintegrin and metalloproteinase domain-containing protein 15	ADAM15	0.42267	Down
Helicase SKI2W	SKIV2L	0.4229	Down
CMP-N-acetylneuraminate-beta-galactosamide-alpha-2,3-sialyltransferase 2	ST3GAL2	0.423979	Down
Probable ATP-dependent RNA helicase DHX34	DHX34	0.424035	Down
EKC/KEOPS complex subunit LAGE3	LAGE3	0.424177	Down
Zinc finger protein OZF	ZNF146	0.424892	Down
Cullin-1	CUL1	0.42505	Down
Major vault protein	MVP	0.425241	Down
Transformer-2 protein homolog alpha	TRA2A	0.425487	Down
AMP deaminase 2	AMPD2	0.425828	Down
Transcription initiation factor TFIID subunit 12	TAF12	0.426304	Down
NEDD8-activating enzyme E1 regulatory subunit	NAE1	0.426828	Down
Serine-protein kinase ATM	ATM	0.427066	Down
Transcription elongation factor B polypeptide 2	TCEB2	0.428319	Down
DNA damage-binding protein 1	DDB1	0.429446	Down
Glycerol kinase 2	GK2	0.429676	Down
Apoptosis-stimulating of p53 protein 2	TP53BP2	0.430025	Down
Rab GTPase-binding effector protein 1	RABEP1	0.430597	Down
Scaffold attachment factor B2	SAFB2	0.431081	Down
Nucleolysin TIAR	TIAL1	0.432596	Down
ATP-dependent RNA helicase DHX8	DHX8	0.437103	Down
Mitochondrial import receptor subunit TOM34	TOMM34	0.439095	Down
2,4-dienoyl-CoA reductase, mitochondrial	DECR1	0.439341	Down
Thyroid receptor-interacting protein 11	TRIP11	0.44046	Down
Plastin-1	PLS1	0.440539	Down
Septin-2	2018-09-02	0.441523	Down
Rho-related GTP-binding protein RhoG	RHOG	0.441975	Down
MAP kinase-activated protein kinase 3	MAPKAPK3	0.442483	Down
Scaffold attachment factor B1	SAFB	0.442713	Down
39S ribosomal protein L49, mitochondrial	MRPL49	0.443126	Down
Cancer/testis antigen 1	CTAG1A;CTAG1B	0.444141	Down
Beta-2-syntrophin	SNTB2	0.444808	Down
Eukaryotic translation initiation factor 3 subunit I	EIF3I	0.444975	Down
Zinc transporter ZIP14	SLC39A14	0.445871	Down
Ras GTPase-activating protein-binding protein 1	G3BP1	0.446133	Down
Serine/threonine-protein phosphatase 2A 56 kDa regulatory subunit delta isoform	PPP2R5D	0.449474	Down
Splicing factor 3A subunit 1	SF3A1	0.449513	Down
Activating signal cointegrator 1	TRIP4	0.450822	Down
Serine/threonine-protein kinase ATR	ATR	0.450886	Down
Rho-associated protein kinase 1	ROCK1	0.451164	Down
Origin recognition complex subunit 1	ORC1	0.451275	Down
Dermcidin;Survival-promoting peptide;DCD-1	DCD	0.451402	Down
Periodic tryptophan protein 1 homolog	PWP1	0.451989	Down
E3 ubiquitin/ISG15 ligase TRIM25	TRIM25	0.453671	Down
Phosphoenolpyruvate carboxykinase [GTP], mitochondrial	PCK2	0.454314	Down
Protein disulfide-isomerase A5	PDIA5	0.454377	Down
Dynactin subunit 2	DCTN2	0.454655	Down
Interferon regulatory factor 9	IRF9	0.455782	Down
GDP-L-fucose synthase	TSTA3	0.456202	Down
Myotubularin	MTM1	0.456504	Down
55 kDa erythrocyte membrane protein	MPP1	0.456948	Down
Prostaglandin reductase 1	PTGR1	0.457273	Down
Septin-7	2018-09-07	0.457654	Down
YTH domain-containing family protein 1	YTHDF1	0.458353	Down
MAD2L1-binding protein	MAD2L1BP	0.458432	Down
V-type proton ATPase subunit S1	ATP6AP1	0.458503	Down
Tubulin-specific chaperone E	TBCE	0.459479	Down
26S proteasome non-ATPase regulatory subunit 6	PSMD6	0.460741	Down
TATA element modulatory factor	TMF1	0.461058	Down
Ubiquitin-conjugating enzyme E2 variant 1	UBE2V1	0.461336	Down
Inositol 1,4,5-trisphosphate receptor type 2	ITPR2	0.462018	Down
Na(+)/H(+) exchange regulatory cofactor NHE-RF2	SLC9A3R2	0.46255	Down
Cold-inducible RNA-binding protein	CIRBP	0.462828	Down
Receptor expression-enhancing protein 5;Receptor expression-enhancing protein	REEP5	0.462883	Down
Thiosulfate sulfurtransferase	TST	0.463669	Down
Caspase-8;Caspase-8 subunit p18;Caspase-8 subunit p10	CASP8	0.464661	Down
Protein unc-119 homolog A	UNC119	0.465883	Down
Spectrin beta chain, non-erythrocytic 1	SPTBN1	0.46624	Down
Pumilio homolog 1	PUM1	0.466383	Down
Mediator of DNA damage checkpoint protein 1	MDC1	0.467319	Down
Splicing factor 3B subunit 3	SF3B3	0.467859	Down
Importin subunit beta-1	KPNB1	0.469065	Down
Mortality factor 4-like protein 2	MORF4L2	0.470985	Down
1-phosphatidylinositol 4,5-bisphosphate phosphodiesterase beta-4	PLCB4	0.471286	Down
Unhealthy ribosome biogenesis protein 2 homolog	URB2	0.471318	Down
Autophagy-Related Protein 14-Like Protein	ATG14	0.47162	Down
Histone-binding protein RBBP7	RBBP7	0.471715	Down
ADP-ribosylation factor 5	ARF5	0.471921	Down
Drebrin	DBN1	0.471993	Down
Lysine-rich nucleolar protein 1	KNOP1	0.472405	Down
Tyrosine-protein phosphatase non-receptor type 14	PTPN14	0.4725	Down
Calponin-3	CNN3	0.472707	Down
Adenylyl cyclase-associated protein 1	CAP1	0.474024	Down
Very low-density lipoprotein receptor	VLDLR	0.474198	Down
Reticulocalbin-2	RCN2	0.475111	Down
DNA replication licensing factor MCM6	MCM6	0.476039	Down
Protein Dr1	DR1	0.476238	Down
Sorting nexin-1	SNX1	0.476285	Down
Coactosin-like protein	COTL1	0.476746	Down
DNA repair protein XRCC4	XRCC4	0.480237	Down
Serine/arginine-rich splicing factor 9	SRSF9	0.480753	Down
Cyclin-dependent kinase 13	CDK13	0.482601	Down
Contactin-associated protein 1	CNTNAP1	0.482736	Down
6-phosphofructo-2-kinase/fructose-2,6-bisphosphatase 3;6-phosphofructo-2-kinase;Fructose-2,6-bisphosphatase	PFKFB3	0.482776	Down
Cytohesin-1	CYTH1	0.483593	Down
Pericentriolar material 1 protein	PCM1	0.484085	Down
Splicing factor 3B subunit 2	SF3B2	0.484196	Down
Transcriptional activator protein Pur-alpha	PURA	0.484466	Down
Maternal embryonic leucine zipper kinase	MELK	0.486839	Down
Werner syndrome ATP-dependent helicase	WRN	0.487069	Down
Transmembrane emp24 domain-containing protein 2	TMED2	0.487703	Down
Trophoblast glycoprotein	TPBG	0.488045	Down
Integrin alpha-9	ITGA9	0.489108	Down
Delta(24)-sterol reductase	DHCR24;Nbla03646	0.489211	Down
Transcription initiation factor TFIID subunit 7	TAF7	0.48933	Down
Myosin light chain kinase, smooth muscle;Myosin light chain kinase, smooth muscle, deglutamylated form	MYLK	0.489592	Down
Pumilio domain-containing protein KIAA0020	KIAA0020	0.490163	Down
Serine/threonine-protein kinase PAK 1;Non-specific serine/threonine protein kinase	PAK1	0.490266	Down
Glutathione S-transferase omega-1	GSTO1	0.491044	Down
Metallothionein-1X;Metallothionein-2;Metallothionein-1G;Metallothionein-1H;Metallothionein-1A;Metallothionein-1M;Metallothionein-1E	MT1X;MT2A;MT1G;MT1H;MT1A;MT1M;MT1E	0.492012	Down
Peptidyl-prolyl cis-trans isomerase NIMA-interacting 1	PIN1	0.492861	Down
GTP-binding protein Rheb	RHEB	0.493258	Down
Periodic tryptophan protein 2 homolog	PWP2	0.493996	Down
DnaJ homolog subfamily C member 3	DNAJC3	0.49448	Down
MORC family CW-type zinc finger protein 3	MORC3	0.494702	Down
Cleavage and polyadenylation specificity factor subunit 6	CPSF6	0.494884	Down
Heterogeneous nuclear ribonucleoprotein D0	HNRNPD	0.495281	Down
Plasma membrane calcium-transporting ATPase 3	ATP2B3	0.495591	Down
Dystroglycan;Alpha-dystroglycan;Beta-dystroglycan	DAG1	0.496249	Down
Serine/arginine-rich splicing factor 6	SRSF6	0.496551	Down
Microtubule-associated protein RP/EB family member 2	MAPRE2	0.497662	Down
Homocysteine-responsive endoplasmic reticulum-resident ubiquitin-like domain member 1 protein	HERPUD1	0.498193	Down
Desmoglein-2	DSG2	0.498281	Down
Sequestosome-1	SQSTM1	0.499249	Down
Cyclin-dependent kinase 6	CDK6	0.49928	Down
Protein disulfide-isomerase A6	PDIA6	0.499653	Down
Beclin-1	BECN1	0.50128	Down
DNA replication complex GINS protein PSF1	GINS1	0.50147	Down
Protein RRP5 homolog	PDCD11	0.501899	Down
Eukaryotic translation initiation factor 3 subunit A	EIF3A	0.502224	Down
WD repeat-containing protein 43	WDR43	0.502819	Down
GTPase-activating protein and VPS9 domain-containing protein 1	GAPVD1	0.502835	Down
Serine/threonine-protein kinase 3;Serine/threonine-protein kinase 3 36kDa subunit;Serine/threonine-protein kinase 3 20kDa subunit	STK3	0.504549	Down
Platelet-activating factor acetylhydrolase IB subunit gamma	PAFAH1B3	0.50474	Down
Phosphomevalonate kinase	PMVK	0.505105	Down
Golgin subfamily A member 4	GOLGA4	0.505184	Down
Cullin-7	CUL7	0.505565	Down
Large neutral amino acids transporter small subunit 1	SLC7A5	0.505946	Down
Probable E3 ubiquitin-protein ligase HERC1	HERC1	0.506366	Down
Forkhead box protein K1	FOXK1	0.506596	Down
Fascin	FSCN1	0.507929	Down
Cytoplasmic dynein 1 intermediate chain 2	DYNC1I2	0.508477	Down
R3H domain-containing protein 1	R3HDM1	0.508881	Down
Serine/arginine-rich splicing factor 3	SRSF3	0.509667	Down
Syntaxin-binding protein 2	STXBP2	0.510246	Down
E3 ubiquitin-protein ligase TRIP12	TRIP12	0.510468	Down
Inverted formin-2	INF2	0.511817	Down
FAS-associated death domain protein	FADD	0.514499	Down
Filamin-C	FLNC	0.516174	Down
Probable ATP-dependent RNA helicase DDX10	DDX10	0.516634	Down
Kelch-like ECH-associated protein 1	KEAP1	0.517459	Down
Myocyte-specific enhancer factor 2D	MEF2D	0.518324	Down
Small EDRK-rich factor 2	SERF2	0.518332	Down
Structural maintenance of chromosomes protein 1A;Structural maintenance of chromosomes protein	SMC1A	0.518427	Down
Phosphatidate phosphatase LPIN1	LPIN1	0.519062	Down
Pre-mRNA-splicing regulator WTAP	WTAP	0.519109	Down
Protein CASP	CUX1	0.519276	Down
Ubiquitin-conjugating enzyme E2 variant 2	UBE2V2	0.520244	Down
Fatty acid-binding protein, epidermal	FABP5	0.520252	Down
Ubiquitin-conjugating enzyme E2 S	UBE2S	0.520792	Down
Ras-related protein Rab-35	RAB35	0.520982	Down
Phosphoribosyl pyrophosphate synthase-associated protein 1	PRPSAP1	0.521101	Down
Genetic suppressor element 1	GSE1	0.521244	Down
Di-N-acetylchitobiase	CTBS	0.522006	Down
Surfeit locus protein 2	SURF2	0.522585	Down
Thioredoxin-like protein 4A	TXNL4A	0.522934	Down
Ras GTPase-activating protein 3	RASA3	0.523529	Down
Heterogeneous nuclear ribonucleoprotein U-like protein 2	HNRNPUL2;HNRNPUL2-BSCL2	0.524997	Down
Methylsterol monooxygenase 1	MSMO1	0.525013	Down
Cytoskeleton-associated protein 5	CKAP5	0.527616	Down
Spliceosome RNA helicase DDX39B	DDX39B	0.528266	Down
RNA-binding protein 3	RBM3	0.529044	Down
Reticulocalbin-1	RCN1	0.529814	Down
Nuclear respiratory factor 1	NRF1	0.529917	Down
Protein SET;Protein SETSIP	SET;SETSIP	0.530052	Down
OTU domain-containing protein 4	OTUD4	0.531789	Down
DNA polymerase alpha subunit B	POLA2	0.531829	Down
Interleukin-18	IL18	0.531885	Down
Sarcolemmal membrane-associated protein	SLMAP	0.531956	Down
TSC22 domain family protein 1	TSC22D1;TSC22D2	0.532154	Down
Transcription elongation factor A protein-like 1	TCEAL1	0.532424	Down
Receptor-interacting serine/threonine-protein kinase 1	RIPK1	0.532948	Down
Peptidyl-prolyl cis-trans isomerase FKBP5;Peptidyl-prolyl cis-trans isomerase FKBP5, N-terminally processed	FKBP5	0.533027	Down
Mitochondrial fission regulator 1	MTFR1	0.533273	Down
Enhancer of rudimentary homolog	ERH	0.534075	Down
Lamin-B receptor	LBR	0.534408	Down
Transcription factor A, mitochondrial	TFAM	0.534955	Down
Probable methyltransferase TARBP1	TARBP1	0.535011	Down
26S proteasome non-ATPase regulatory subunit 2	PSMD2	0.535844	Down
N-alpha-acetyltransferase 30	NAA30	0.536153	Down
Coiled-coil domain-containing protein 6	CCDC6	0.536987	Down
ADP-ribosylation factor-related protein 1	ARFRP1	0.537732	Down
Transforming growth factor-beta-induced protein ig-h3	TGFBI	0.5392	Down
Interferon-induced 35 kDa protein	IFI35	0.539343	Down
Calcium/calmodulin-dependent protein kinase type IV	CAMK4	0.540184	Down
Nucleolar GTP-binding protein 2	GNL2	0.541041	Down
Frizzled-2	FZD2	0.54116	Down
SH2 domain-containing adapter protein B	SHB	0.54124	Down
Peroxiredoxin-4	PRDX4	0.542303	Down
Clathrin interactor 1	CLINT1	0.542977	Down
Splicing factor 1	SF1	0.544152	Down
TGF-beta-activated kinase 1 and MAP3K7-binding protein 1	TAB1	0.544501	Down
High mobility group nucleosome-binding domain-containing protein 5	HMGN5	0.54608	Down
Disintegrin and metalloproteinase domain-containing protein 9	ADAM9	0.546556	Down
RalA-binding protein 1	RALBP1	0.546556	Down
Uridine phosphorylase 1	UPP1	0.54681	Down
SNW domain-containing protein 1	SNW1	0.547453	Down
Transcription factor E2F5	E2F5	0.547468	Down
Dual specificity mitogen-activated protein kinase kinase 5	MAP2K5	0.547841	Down
Zinc finger protein 638	ZNF638	0.548087	Down
Poly(rC)-binding protein 1	PCBP1	0.548246	Down
Tubulin beta-3 chain	TUBB3	0.54923	Down
BRISC complex subunit Abro1	FAM175B	0.550238	Down
Splicing factor 3B subunit 4	SF3B4	0.550309	Down
Transmembrane emp24 domain-containing protein 1	TMED1	0.55065	Down
Hydroxymethylglutaryl-CoA synthase, cytoplasmic	HMGCS1	0.550722	Down
Mannosyl-oligosaccharide glucosidase	MOGS	0.550936	Down
Ras suppressor protein 1	RSU1	0.551119	Down
Serine/arginine-rich splicing factor 5	SRSF5	0.551126	Down
Inactive tyrosine-protein kinase 7	PTK7	0.551777	Down
UTP--glucose-1-phosphate uridylyltransferase	UGP2	0.551817	Down
Syntaxin-5	STX5	0.552079	Down
Ribosome biogenesis regulatory protein homolog	RRS1	0.553356	Down
Cyclin-dependent-like kinase 5	CDK5	0.554308	Down
Mitochondrial import receptor subunit TOM20 homolog	TOMM20	0.555141	Down
DNA excision repair protein ERCC-6-like	ERCC6L	0.55534	Down
Neutral alpha-glucosidase AB	GANAB	0.555602	Down
Alkylated DNA repair protein alkB homolog 1	ALKBH1	0.555848	Down
Male-enhanced antigen 1	MEA1	0.556879	Down
116 kDa U5 small nuclear ribonucleoprotein component	EFTUD2	0.55891	Down
Splicing factor 3A subunit 2	SF3A2	0.558926	Down
ATP-dependent Clp protease proteolytic subunit, mitochondrial;ATP-dependent Clp protease proteolytic subunit	CLPP	0.558934	Down
Mothers against decapentaplegic homolog 3	SMAD3	0.559172	Down
Dihydropyrimidinase-related protein 3	DPYSL3	0.560101	Down
28S ribosomal protein S9, mitochondrial	MRPS9	0.560601	Down
Alpha-internexin	INA	0.561196	Down
Ras-related protein Rab-31	RAB31	0.561339	Down
Serine/threonine-protein phosphatase 2A 56 kDa regulatory subunit epsilon isoform	PPP2R5E	0.562362	Down
Endonuclease G, mitochondrial	ENDOG	0.562418	Down
NADP-dependent malic enzyme, mitochondrial;Malic enzyme	ME3	0.562449	Down
Ras-related protein Rab-11B;Ras-related protein Rab-11A	RAB11B;RAB11A	0.563933	Down
Protein OS-9	OS9	0.566028	Down
THO complex subunit 5 homolog	THOC5	0.568527	Down
Core-binding factor subunit beta	CBFB	0.569131	Down
Protein CLEC16A	CLEC16A	0.571313	Down
Gamma-interferon-inducible protein 16	IFI16	0.57186	Down
Malectin	MLEC	0.572582	Down
Serine incorporator 3	SERINC3	0.574606	Down
Retinoblastoma-binding protein 5	RBBP5	0.575058	Down
28 kDa heat- and acid-stable phosphoprotein	PDAP1	0.575423	Down
Brain acid soluble protein 1	BASP1	0.575558	Down
Conserved oligomeric Golgi complex subunit 7	COG7	0.575724	Down
Protein FAM98C	FAM98C	0.576653	Down
UDP-glucose 4-epimerase	GALE	0.576962	Down
Phospholipase D1	PLD1	0.578057	Down
NGFI-A-binding protein 2	NAB2	0.57897	Down
Sorting nexin-17	SNX17	0.580882	Down
Inositol-tetrakisphosphate 1-kinase	ITPK1	0.581152	Down
Surfeit locus protein 1	SURF1	0.581509	Down
Ubiquitin-associated protein 2-like	UBAP2L	0.581794	Down
Ribosome biogenesis protein BOP1	BOP1	0.583762	Down
ELAV-like protein 1	ELAVL1	0.584913	Down
Cdc42-interacting protein 4	TRIP10	0.584921	Down
Hyaluronan-binding protein 2;Hyaluronan-binding protein 2 50 kDa heavy chain;Hyaluronan-binding protein 2 50 kDa heavy chain alternate form;Hyaluronan-binding protein 2 27 kDa light chain;Hyaluronan-binding protein 2 27 kDa light chain alternate form	HABP2	0.586032	Down
Pachytene checkpoint protein 2 homolog	TRIP13	0.588769	Down
Chromobox protein homolog 3	CBX3	0.589293	Down
Heterogeneous nuclear ribonucleoprotein A0	HNRNPA0	0.591126	Down
Aminoacyl tRNA synthase complex-interacting multifunctional protein 2	AIMP2	0.591784	Down
Ubiquitin conjugation factor E4 A	UBE4A	0.591808	Down
Phosphatidylinositol-binding clathrin assembly protein	PICALM	0.591856	Down
N-alpha-acetyltransferase 25, NatB auxiliary subunit	NAA25	0.592522	Down
Poly(rC)-binding protein 2	PCBP2	0.593236	Down
Microtubule-associated protein RP/EB family member 1	MAPRE1	0.593911	Down
Disco-interacting protein 2 homolog A	DIP2A	0.595403	Down
Zinc finger HIT domain-containing protein 3	ZNHIT3	0.595688	Down
Inorganic pyrophosphatase	PPA1	0.595744	Down
Protein phosphatase 1 regulatory subunit 7	PPP1R7	0.596006	Down
Basement membrane-specific heparan sulfate proteoglycan core protein;Endorepellin;LG3 peptide	HSPG2	0.596529	Down
Flap endonuclease GEN homolog 1	GEN1	0.597109	Down
Sorbitol dehydrogenase	SORD	0.597656	Down
Transcription initiation factor TFIID subunit 11	TAF11	0.597767	Down
Ras-related protein Rab-32	RAB32	0.598489	Down
Eukaryotic translation initiation factor 4E-binding protein 1	EIF4EBP1	0.598537	Down
V-type proton ATPase subunit F	ATP6V1F	0.598656	Down
Mothers against decapentaplegic homolog 2;Mothers against decapentaplegic homolog	SMAD2	0.59918	Down
Peptidyl-prolyl cis-trans isomerase FKBP8	FKBP8	0.599568	Down
Peptidyl-prolyl cis-trans isomerase-like 2	PPIL2	0.599957	Down
Serine/threonine-protein kinase N1	PKN1	0.600798	Down
Bromodomain-containing protein 3	BRD3	0.602877	Down
CST complex subunit CTC1	CTC1	0.602996	Down
Origin recognition complex subunit 2	ORC2	0.603338	Down
Telomeric repeat-binding factor 2	TERF2	0.605432	Down
U2 small nuclear ribonucleoprotein auxiliary factor 35 kDa subunit-related protein 2	ZRSR2	0.605861	Down
Histone deacetylase 1	HDAC1	0.607027	Down
Sterol-4-alpha-carboxylate 3-dehydrogenase, decarboxylating	NSDHL	0.607598	Down
Src substrate cortactin	CTTN	0.608265	Down
DNA-dependent protein kinase catalytic subunit	PRKDC	0.608519	Down
AP2-associated protein kinase 1	AAK1	0.608678	Down
Neutral amino acid transporter B(0);Amino acid transporter	SLC1A5	0.610082	Down
Transcription termination factor 1	TTF1	0.610098	Down
Deoxyguanosine kinase, mitochondrial	DGUOK	0.610312	Down
TATA box-binding protein-associated factor RNA polymerase I subunit C	TAF1C	0.610598	Down
Phosphate carrier protein, mitochondrial	SLC25A3	0.611566	Down
Eukaryotic translation initiation factor 4H	EIF4H	0.611828	Down
Non-POU domain-containing octamer-binding protein	NONO	0.611994	Down
ATP-dependent 6-phosphofructokinase, platelet type	PFKP	0.613026	Down
Proteasomal ubiquitin receptor ADRM1	ADRM1	0.613589	Down
Isopentenyl-diphosphate Delta-isomerase 1	IDI1	0.614176	Down
Translation initiation factor eIF-2B subunit epsilon	EIF2B5	0.614232	Down
RISC-loading complex subunit TARBP2	TARBP2	0.614486	Down
Transcription initiation factor TFIID subunit 5	TAF5	0.615525	Down
Golgin subfamily B member 1	GOLGB1	0.615875	Down
Interleukin-13 receptor subunit alpha-2	IL13RA2	0.616438	Down
Tubulin--tyrosine ligase-like protein 12	TTLL12	0.616478	Down
Ribosomal RNA processing protein 1 homolog B	RRP1B	0.617184	Down
Sister chromatid cohesion protein PDS5 homolog A	PDS5A	0.617358	Down
Heterogeneous nuclear ribonucleoprotein U	HNRNPU	0.617525	Down
Translocating chain-associated membrane protein 2	TRAM2	0.619977	Down
Cyclin-dependent kinase 17	CDK17	0.620739	Down
LIM and SH3 domain protein 1	LASP1	0.621111	Down
DNA polymerase delta subunit 3	POLD3	0.62204	Down
RNA-binding protein 39	RBM39	0.62277	Down
Matrix-remodeling-associated protein 7	MXRA7	0.622841	Down
Probable leucine--tRNA ligase, mitochondrial	LARS2	0.623246	Down
Mediator of RNA polymerase II transcription subunit 1	MED1	0.623682	Down
Tubulin beta-2A chain	TUBB2A	0.624174	Down
Disabled homolog 2	DAB2	0.624333	Down
Disks large-associated protein 5	DLGAP5	0.625587	Down
Tripartite motif-containing protein 14	TRIM14	0.626698	Down
Hsp90 co-chaperone Cdc37;Hsp90 co-chaperone Cdc37, N-terminally processed	CDC37	0.627808	Down
Transcription intermediary factor 1-beta	TRIM28	0.628308	Down
Transcription factor E2F4	E2F4	0.628419	Down
Kinesin-like protein KIF14	KIF14	0.629078	Down
Condensin complex subunit 1	NCAPD2	0.629086	Down
Alpha-mannosidase 2	MAN2A1	0.629507	Down
MICOS complex subunit MIC60	IMMT	0.629713	Down
Early endosome antigen 1	EEA1	0.629792	Down
Peroxisomal acyl-coenzyme A oxidase 1	ACOX1	0.629935	Down
Guanine nucleotide-binding protein subunit alpha-13	GNA13	0.630165	Down
Four and a half LIM domains protein 3	FHL3	0.630387	Down
Cullin-3	CUL3	0.630546	Down
Rab3 GTPase-activating protein catalytic subunit	RAB3GAP1	0.631006	Down
39S ribosomal protein L23, mitochondrial	MRPL23	0.63126	Down
Squamous cell carcinoma antigen recognized by T-cells 3	SART3	0.631268	Down
Protein FAM50A	FAM50A	0.631451	Down
UDP-N-acetylhexosamine pyrophosphorylase;UDP-N-acetylgalactosamine pyrophosphorylase;UDP-N-acetylglucosamine pyrophosphorylase	UAP1	0.631578	Down
Dual specificity tyrosine-phosphorylation-regulated kinase 1A;Dual specificity tyrosine-phosphorylation-regulated kinase 1B	DYRK1A;DYRK1B	0.632228	Down
Translation initiation factor eIF-2B subunit alpha	EIF2B1	0.633085	Down
Ensconsin	MAP7	0.633633	Down
Protein transport protein Sec23B	SEC23B	0.634601	Down
Inositol 1,4,5-trisphosphate receptor type 3	ITPR3	0.634894	Down
Serine/threonine-protein kinase N2	PKN2	0.635196	Down
Proline-rich protein 3	PRR3	0.635632	Down
Plectin	PLEC	0.635712	Down
Vacuolar protein sorting-associated protein 72 homolog	VPS72	0.636196	Down
Spectrin alpha chain, non-erythrocytic 1	SPTAN1	0.636918	Down
Ribosome biogenesis protein BMS1 homolog	BMS1	0.637544	Down
mRNA export factor	RAE1	0.638068	Down
NADH dehydrogenase [ubiquinone] 1 alpha subcomplex subunit 5	NDUFA5	0.639925	Down
ER membrane protein complex subunit 2	EMC2	0.640274	Down
Methenyltetrahydrofolate synthase domain-containing protein	MTHFSD	0.640798	Down
Peptidyl-prolyl cis-trans isomerase FKBP3	FKBP3	0.641623	Down
Myotubularin-related protein 3;Myotubularin-related protein 4	MTMR3;MTMR4	0.642155	Down
Serine beta-lactamase-like protein LACTB, mitochondrial	LACTB	0.64252	Down
Lysine--tRNA ligase	KARS	0.644353	Down
Bone morphogenetic protein receptor type-2	BMPR2	0.646987	Down
Interferon-induced protein with tetratricopeptide repeats 5	IFIT5	0.64713	Down
26S proteasome non-ATPase regulatory subunit 5	PSMD5	0.647542	Down
Phosducin-like protein	PDCL	0.649415	Down
Serine/threonine-protein kinase PRP4 homolog	PRPF4B	0.649582	Down
Vesicle-associated membrane protein 3	VAMP3	0.649582	Down
Astrocytic phosphoprotein PEA-15	PEA15	0.650478	Down
2-hydroxyacylsphingosine 1-beta-galactosyltransferase	UGT8	0.651073	Down
N-myc-interactor	NMI	0.651827	Down
Nuclear receptor coactivator 2	NCOA2	0.652343	Down
Ubiquitin carboxyl-terminal hydrolase 10	USP10	0.653152	Down
Tumor necrosis factor receptor type 1-associated DEATH domain protein	TRADD	0.653509	Down
Myeloid leukemia factor 2	MLF2	0.653882	Down
Major facilitator superfamily domain-containing protein 10	MFSD10	0.654342	Down
Arf-GAP with coiled-coil, ANK repeat and PH domain-containing protein 2	ACAP2	0.656088	Down
Rho GTPase-activating protein 12	ARHGAP12	0.656279	Down
Laminin subunit beta-3	LAMB3	0.65758	Down
Thyroid receptor-interacting protein 6	TRIP6	0.657762	Down
Caprin-1	CAPRIN1	0.658611	Down
Proteasome activator complex subunit 4	PSME4	0.658802	Down
Lethal(2) giant larvae protein homolog 1	LLGL1	0.658818	Down
Protein FRG1	FRG1	0.659937	Down
CSC1-like protein 2	TMEM63B	1.5022	Up
Ceramide synthase 2	CERS2	1.51007	Up
Coiled-coil domain-containing protein 158	CCDC158	1.51733	Up
UPF0692 protein C19orf54	C19orf54	1.5188	Up
Carboxymethylenebutenolidase homolog	CMBL	1.52518	Up
Serine/threonine-protein phosphatase;Serine/threonine-protein phosphatase 2B catalytic subunit beta isoform	PPP3CB	1.52634	Up
Protein argonaute;Protein argonaute-1;Protein argonaute-3;Protein argonaute-4	AGO1;AGO3;AGO4	1.5296	Up
Neurobeachin	NBEA	1.5332	Up
Methionyl-tRNA formyltransferase, mitochondrial	MTFMT	1.53922	Up
Four and a half LIM domains protein 1	FHL1	1.55017	Up
Threonylcarbamoyladenosine tRNA methylthiotransferase	CDKAL1	1.55115	Up
Rho GTPase-activating protein 29	ARHGAP29	1.56287	Up
UPF0489 protein C5orf22	C5orf22	1.57495	Up
Dolichol-phosphate mannosyltransferase subunit 1	DPM1	1.58948	Up
Nodal modulator 2	NOMO2	1.59061	Up
Protein FAM98B	FAM98B	1.59387	Up
Glycerol-3-phosphate acyltransferase 3	AGPAT9	1.59622	Up
MAP7 domain-containing protein 1	MAP7D1	1.59821	Up
Fibrous sheath-interacting protein 2	FSIP2	1.60041	Up
Transcription termination factor 3, mitochondrial	MTERF3	1.60611	Up
Heterochromatin protein 1-binding protein 3	HP1BP3	1.60776	Up
WD repeat domain phosphoinositide-interacting protein 3	WDR45B	1.61109	Up
Borealin	CDCA8	1.6135	Up
snRNA-activating protein complex subunit 3	SNAPC3	1.61359	Up
U3 small nucleolar RNA-associated protein 6 homolog	UTP6	1.61914	Up
Alpha/beta hydrolase domain-containing protein 17B	ABHD17B	1.62113	Up
Dipeptidyl peptidase 3	DPP3	1.63004	Up
Puratrophin-1	PLEKHG4	1.63431	Up
U8 snoRNA-decapping enzyme	NUDT16	1.65583	Up
Centrosomal protein of 170 kDa	CEP170	1.65967	Up
Transmembrane protein 201	TMEM201	1.66318	Up
Cytochrome b reductase 1	CYBRD1	1.66474	Up
RILP-like protein 1	RILPL1	1.67377	Up
UV-stimulated scaffold protein A	UVSSA	1.68223	Up
C-terminal-binding protein 2	CTBP2	1.68595	Up
Protection of telomeres protein 1	POT1	1.68836	Up
FAS-associated factor 2	FAF2	1.68867	Up
Sterile alpha motif domain-containing protein 9	SAMD9	1.69056	Up
RING finger and SPRY domain-containing protein 1	RSPRY1	1.6944	Up
ATP synthase F(0) complex subunit B1, mitochondrial	ATP5F1	1.69532	Up
Ubiquitin carboxyl-terminal hydrolase	UCHL5	1.69782	Up
Endoplasmic reticulum lectin 1	ERLEC1	1.70048	Up
	LMNA	1.70515	Up
UPF0538 protein C2orf76	C2orf76	1.70832	Up
Protein Hikeshi	C11orf73	1.70933	Up
E3 ubiquitin-protein ligase BRE1A	RNF20	1.71104	Up
Deoxynucleotidyltransferase terminal-interacting protein 2	DNTTIP2	1.71113	Up
Protein DGCR14	DGCR14	1.71213	Up
Calfacilitin	TLCD1	1.71628	Up
Isochorismatase domain-containing protein 1	ISOC1	1.72034	Up
Putative hexokinase HKDC1	HKDC1	1.73411	Up
Acyl-CoA synthetase family member 3, mitochondrial	ACSF3	1.73554	Up
Probable ATP-dependent RNA helicase DDX59	DDX59	1.73759	Up
Leukocyte receptor cluster member 1	LENG1	1.74033	Up
RNA-binding protein Musashi homolog 2	MSI2	1.74317	Up
Proteasome inhibitor PI31 subunit	PSMF1	1.74796	Up
RecQ-mediated genome instability protein 2	RMI2	1.75086	Up
OCIA domain-containing protein 2	OCIAD2	1.75153	Up
Zinc finger and BTB domain-containing protein 10	ZBTB10	1.75864	Up
Mitochondrial 10-formyltetrahydrofolate dehydrogenase	ALDH1L2	1.76295	Up
Probable E3 ubiquitin-protein ligase HERC4	HERC4	1.76325	Up
Protein odr-4 homolog	ODR4	1.77073	Up
FAD-dependent oxidoreductase domain-containing protein 1	FOXRED1	1.77604	Up
Putative heat shock protein HSP 90-alpha A4	HSP90AA4P	1.7801	Up
Uncharacterized protein C10orf35	C10orf35	1.7808	Up
Rab-like protein 3	RABL3	1.78333	Up
Rho-related GTP-binding protein RhoC	RHOC	1.78986	Up
Cytochrome c oxidase protein 20 homolog	COX20	1.80204	Up
Nucleoporin NUP188 homolog	NUP188	1.80247	Up
Histone-lysine N-methyltransferase SETMAR;Histone-lysine N-methyltransferase;Transposon Hsmar1 transposase	SETMAR	1.80891	Up
Dynein light chain 1, axonemal	DNAL1	1.81819	Up
Protein-tyrosine kinase 2-beta	PTK2B	1.81928	Up
Telomeric repeat-binding factor 2-interacting protein 1	TERF2IP	1.82066	Up
Ribosome-recycling factor, mitochondrial	MRRF	1.82109	Up
Urotensin-2	UTS2	1.82514	Up
Fibronectin type III domain-containing protein 3B	FNDC3B	1.82527	Up
Androgen-induced gene 1 protein	AIG1	1.82646	Up
Pyrroline-5-carboxylate reductase 2;Pyrroline-5-carboxylate reductase	PYCR2	1.82838	Up
DNA annealing helicase and endonuclease ZRANB3;DNA annealing helicase ZRANB3;Endonuclease ZRANB3	ZRANB3	1.83207	Up
Rho guanine nucleotide exchange factor 26	ARHGEF26	1.83332	Up
TBC1 domain family member 10B	TBC1D10B	1.83454	Up
UPF0711 protein C18orf21	C18orf21	1.83619	Up
Anoctamin-6	ANO6	1.83619	Up
NHS-like protein 1	NHSL1	1.84001	Up
Crooked neck-like protein 1	CRNKL1	1.84117	Up
Tubulin beta chain	TUBB	1.84159	Up
Dehydrodolichyl diphosphate syntase complex subunit NUS1	NUS1	1.84382	Up
Tropomodulin-3	TMOD3	1.847	Up
PDZ domain-containing protein 11	PDZD11	1.84874	Up
Pre-mRNA-splicing factor 38B	PRPF38B	1.84913	Up
Tumor protein p63-regulated gene 1-like protein	TPRG1L	1.85508	Up
Galectin-12	LGALS12	1.85853	Up
Protein Spindly	SPDL1	1.8632	Up
Nucleoporin p58/p45	NUPL1	1.86601	Up
Ankyrin repeat domain-containing protein SOWAHC	SOWAHC	1.86622	Up
Reticulocalbin-3	RCN3	1.86961	Up
Methylmalonic aciduria type A protein, mitochondrial	MMAA	1.87364	Up
TATA-box-binding protein;TATA box-binding protein-like protein 2	TBP;TBPL2	1.87535	Up
Tetratricopeptide repeat protein 38	TTC38	1.87629	Up
Putative heat shock protein HSP 90-beta 2	HSP90AB2P	1.88823	Up
Cytospin-B	SPECC1	1.88942	Up
Protein FAM136A	FAM136A	1.89259	Up
Polynucleotide 5-hydroxyl-kinase NOL9	NOL9	1.89305	Up
Rho-related GTP-binding protein RhoE	ARHE;RND3	1.89363	Up
Zinc finger MYM-type protein 1	ZMYM1	1.89384	Up
Girdin	CCDC88A	1.89842	Up
Vacuolar ATPase assembly integral membrane protein VMA21	VMA21	1.89845	Up
Inositol-trisphosphate 3-kinase C	ITPKC	1.90819	Up
Protein wntless homolog	WLS	1.91395	Up
1-phosphatidylinositol 4,5-bisphosphate phosphodiesterase eta-1	PLCH1	1.94099	Up
Prolyl 3-hydroxylase 1	LEPRE1	1.94704	Up
DnaJ homolog subfamily C member 21	DNAJC21	1.94841	Up
WD40 repeat-containing protein SMU1;WD40 repeat-containing protein SMU1, N-terminally processed	SMU1	1.95109	Up
Protein LSM12 homolog	LSM12	1.9528	Up
Putative heat shock protein HSP 90-beta 4	HSP90AB4P	1.95674	Up
Coiled-coil domain-containing protein 58	CCDC58	1.9611	Up
Protein Mis18-alpha	MIS18A	1.96376	Up
Zinc finger CCCH domain-containing protein 13	ZC3H13	1.96764	Up
Optineurin	OPTN	1.96898	Up
Mediator of RNA polymerase II transcription subunit 23	MED23	1.97087	Up
Pre-mRNA-splicing factor 18	PRPF18	1.97114	Up
	RELA	1.97645	Up
Galectin-related protein;Galectin	LGALSL	1.97954	Up
Rho guanine nucleotide exchange factor 16	ARHGEF16	1.98094	Up
2-methoxy-6-polyprenyl-1,4-benzoquinol methylase, mitochondrial	COQ5	1.98952	Up
Putative methyltransferase C9orf114	C9orf114	1.98988	Up
Coiled-coil domain-containing protein 124	CCDC124	1.99086	Up
Protein AATF	AATF	1.99348	Up
Annexin A8-like protein 2;Annexin;Annexin A8	ANXA8L2;ANXA8L1;ANXA8	2.00456	Up
Isoamyl acetate-hydrolyzing esterase 1 homolog	IAH1	2.00517	Up
Protein YIF1B	YIF1B	2.00618	Up
	ABCF1	2.0089	Up
Bifunctional ATP-dependent dihydroxyacetone kinase/FAD-AMP lyase (cyclizing);ATP-dependent dihydroxyacetone kinase;FAD-AMP lyase (cyclizing)	DAK;TKFC	2.01469	Up
Cytochrome c oxidase assembly protein COX19	COX19	2.02727	Up
Probable ATP-dependent RNA helicase DDX56	DDX56	2.03438	Up
Pre-rRNA-processing protein TSR1 homolog	TSR1	2.03615	Up
UDP-N-acetylhexosamine pyrophosphorylase-like protein 1	UAP1L1	2.04222	Up
Uncharacterized protein C3orf38	C3orf38	2.04518	Up
Metaxin-3	MTX3	2.04778	Up
Nucleoporin GLE1	GLE1	2.04918	Up
Coiled-coil and C2 domain-containing protein 1B	CC2D1B	2.05403	Up
GRIP and coiled-coil domain-containing protein 1	GCC1	2.05919	Up
ORM1-like protein 2	ORMDL2;ORMDL1	2.06001	Up
	GSN	2.06679	Up
Phospholysine phosphohistidine inorganic pyrophosphate phosphatase	LHPP	2.06975	Up
PCI domain-containing protein 2	PCID2	2.07234	Up
Mitochondrial import inner membrane translocase subunit TIM50	TIMM50	2.07579	Up
Casein kinase II subunit beta	CSNK2B;CSNK2B-LY6G5B-1181;CSNK2B-LY6G5B--991	2.07665	Up
G kinase-anchoring protein 1	GKAP1	2.08123	Up
Acyl-coenzyme A thioesterase THEM4	THEM4	2.08397	Up
Uncharacterized protein C17orf85	C17orf85	2.09761	Up
Programmed cell death protein 4	PDCD4	2.09941	Up
Cytochrome c oxidase assembly factor 4 homolog, mitochondrial	COA4	2.11342	Up
Protein 4.1	EPB41	2.12899	Up
RNA-binding protein Raly	RALY	2.13149	Up
ER membrane protein complex subunit 4	EMC4	2.1332	Up
DNA-directed RNA polymerase I subunit RPA43	TWISTNB	2.13353	Up
Cyclin-dependent kinases regulatory subunit;Cyclin-dependent kinases regulatory subunit 1	CKS1B	2.13753	Up
Pyrroline-5-carboxylate reductase 3;Pyrroline-5-carboxylate reductase	PYCRL	2.1386	Up
Mpv17-like protein 2	MPV17L2	2.13881	Up
Solute carrier family 25 member 35	SLC25A35	2.14284	Up
Metalloproteinase inhibitor 1	TIMP1	2.14528	Up
Nucleolar MIF4G domain-containing protein 1	NOM1	2.14531	Up
Cyclin-dependent kinase 11A	CDK11A	2.14553	Up
Leucine-rich repeat flightless-interacting protein 1	LRRFIP1	2.156	Up
RNA pseudouridylate synthase domain-containing protein 4	RPUSD4	2.15734	Up
Protein SCAI	C9orf126;SCAI	2.15749	Up
Very-long-chain 3-oxoacyl-CoA reductase	HSD17B12	2.15795	Up
Regulator of microtubule dynamics protein 1	RMDN1	2.15932	Up
Protein-lysine N-methyltransferase METTL10	METTL10	2.16582	Up
EGF domain-specific O-linked N-acetylglucosamine transferase	EOGT	2.16863	Up
Vacuolar protein sorting-associated protein 26B	VPS26B	2.17159	Up
HCLS1-binding protein 3	HS1BP3	2.17183	Up
Ceramide synthase 5	LASS5;CERS5	2.17306	Up
Acylglycerol kinase, mitochondrial	AGK	2.17534	Up
Ribonuclease H2 subunit B	RNASEH2B	2.17571	Up
Tetratricopeptide repeat protein 39B	TTC39B	2.18868	Up
NAD kinase 2, mitochondrial	NADK2	2.19713	Up
28S ribosomal protein S18a, mitochondrial	MRPS18A	2.19906	Up
Alpha-ketoglutarate-dependent dioxygenase alkB homolog 6	ALKBH6	2.20721	Up
Centriolin	CNTRL	2.21386	Up
DNL-type zinc finger protein	DNLZ	2.21441	Up
UPF0668 protein C10orf76	C10orf76	2.21624	Up
Tubulin beta-8 chain	TUBB8	2.22466	Up
Erythroid differentiation-related factor 1	EDRF1	2.23034	Up
Ras-related protein Rab-6C	RAB6C	2.23101	Up
Zinc finger protein 318	ZNF318	2.23189	Up
Gamma-secretase subunit APH-1A	APH1A	2.2383	Up
Putative Dol-P-Glc:Glc(2)Man(9)GlcNAc(2)-PP-Dol alpha-1,2-glucosyltransferase;Dol-P-Glc:Glc(2)Man(9)GlcNAc(2)-PP-Dol alpha-1,2-glucosyltransferase	ALG10B;ALG10	2.24038	Up
EF-hand domain-containing protein D2	EFHD2	2.24792	Up
39S ribosomal protein L38, mitochondrial	MRPL38	2.25002	Up
Integrator complex subunit 11	CPSF3L	2.25008	Up
Uncharacterized protein C18orf25	ARKL1;C18orf25	2.25945	Up
AP-5 complex subunit beta-1	AP5B1	2.26443	Up
Putative oxidoreductase GLYR1	GLYR1	2.26611	Up
Intracellular hyaluronan-binding protein 4	HABP4	2.26821	Up
Uncharacterized protein C18orf8	C18orf8	2.27139	Up
Peroxisomal 2,4-dienoyl-CoA reductase	DECR2	2.27477	Up
Inactive hydroxysteroid dehydrogenase-like protein 1	HSDL1	2.27578	Up
Nucleoside diphosphate kinase;Nucleoside diphosphate kinase B	NME1-NME2;NME2	2.28082	Up
G patch domain-containing protein 4	GPATCH4	2.28616	Up
Probable arginine--tRNA ligase, mitochondrial	RARS2	2.28631	Up
39S ribosomal protein L39, mitochondrial	MRPL39	2.2886	Up
Quinone oxidoreductase PIG3	TP53I3	2.28869	Up
Mitochondrial pyruvate carrier 2	MPC2	2.2951	Up
Prolyl endopeptidase-like	PREPL	2.29772	Up
Roquin-1	RC3H1	2.29785	Up
Rab GTPase-activating protein 1-like	RABGAP1L	2.30187	Up
Peroxisomal leader peptide-processing protease;Peroxisomal leader peptide-processing protease, 15 kDa form;Peroxisomal leader peptide-processing protease, 45 kDa form	TYSND1	2.30932	Up
Acyl-CoA synthetase family member 2, mitochondrial	ACSF2	2.32278	Up
Probable RNA polymerase II nuclear localization protein SLC7A6OS	SLC7A6OS	2.33142	Up
Syntaxin-10	STX10	2.34027	Up
Opioid growth factor receptor-like protein 1	OGFRL1	2.34677	Up
Ligand-dependent nuclear receptor-interacting factor 1	LRIF1	2.35928	Up
Required for meiotic nuclear division protein 1 homolog	RMND1	2.36444	Up
Poly [ADP-ribose] polymerase 14	PARP14	2.36453	Up
Centrosomal protein of 55 kDa	CEP55	2.38116	Up
Leucine-rich repeat-containing protein 58	LRRC58	2.38205	Up
La-related protein 7	LARP7	2.38717	Up
Regulation of nuclear pre-mRNA domain-containing protein 2	RPRD2	2.39004	Up
DDB1- and CUL4-associated factor 6	DCAF6	2.39157	Up
HAUS augmin-like complex subunit 1	HAUS1	2.39541	Up
Exosome complex component MTR3	EXOSC6	2.39618	Up
Kelch-like protein 22	KLHL22	2.39819	Up
Gamma-tubulin complex component 3	TUBGCP3	2.39859	Up
SH3 domain-binding glutamic acid-rich-like protein 3	SH3BGRL3	2.40075	Up
Phosphatase and actin regulator;Phosphatase and actin regulator 1	PHACTR1	2.40197	Up
tRNA (guanine(37)-N1)-methyltransferase	TRMT5	2.40201	Up
BTB/POZ domain-containing protein KCTD12	KCTD12	2.40582	Up
Serine/arginine-rich splicing factor 10	SRSF10	2.40857	Up
Beta-lactamase-like protein 2	LACTB2	2.41372	Up
U5 small nuclear ribonucleoprotein 40 kDa protein	SNRNP40;DKFZp434D199	2.41861	Up
Ubiquitin thioesterase OTUB2	OTUB2	2.42087	Up
Glutamine-rich protein 1	QRICH1	2.431	Up
Putative ATP-dependent RNA helicase TDRD12	TDRD12	2.43765	Up
TBC1 domain family member 20	TBC1D20	2.43854	Up
FLYWCH family member 2	FLYWCH2	2.44073	Up
Melanoma inhibitory activity protein 3	MIA3	2.44354	Up
ADP-ribosylation factor-like protein 13B	ARL13B	2.44357	Up
Putative 60S ribosomal protein L39-like 5;60S ribosomal protein L39	RPL39P5;RPL39	2.4501	Up
Aldose 1-epimerase	GALM	2.45325	Up
Kinetochore-associated protein DSN1 homolog	DSN1	2.46365	Up
Calsyntenin-1;Soluble Alc-alpha;CTF1-alpha	CLSTN1	2.46451	Up
DBIRD complex subunit ZNF326	ZNF326	2.4675	Up
Protein lin-52 homolog	LIN52	2.4678	Up
Vesicle transport protein SFT2C	SFT2D3	2.47134	Up
Bcl-2-like protein 1	BCL2L1	2.4733	Up
GON-4-like protein	GON4L	2.47415	Up
Uncharacterized protein C1orf131	C1orf131	2.47678	Up
Double-stranded RNA-binding protein Staufen homolog 1	STAU1	2.47729	Up
Tudor and KH domain-containing protein	TDRKH	2.48358	Up
Putative helicase MOV-10	MOV10	2.48654	Up
Low density lipoprotein receptor adapter protein 1	LDLRAP1	2.4902	Up
AT-rich interactive domain-containing protein 4B	ARID4B	2.49234	Up
Engulfment and cell motility protein 2	ELMO2	2.49454	Up
FAST kinase domain-containing protein 1	FASTKD1	2.49875	Up
